# Supplementary material for: Methyl 4-hydr­oxy-2-propyl-2H-1,2-benzothia­zine-3-carboxyl­ate 1,1-dioxide
Source: Acta Crystallogr Sect E Struct Rep Online. 2009 Nov 7;65(Pt 12):o3025. doi: 10.1107/S1600536809046236 (PMC2972157; doi:10.1107/S1600536809046236)
Supplement: Supplementary file 2 [file e-65-o3025-Isup2.hkl]

# 
# h,k,l, Fc-squared, Fo-squared, sigma(Fo-squared) and status flag 
# 
data_I
_shelx_title ' BQ204 in Pca2(1)' 
_shelx_refln_list_code          4 
_shelx_F_calc_maximum      113.15 
_exptl_crystal_F_000       624.00 
_reflns_d_resolution_high  0.7500 
 
loop_ 
 _symmetry_equiv_pos_as_xyz 
 'x, y, z' 
 '-x, -y, z+1/2' 
 'x+1/2, -y, z' 
 '-x+1/2, y, z+1/2' 
 
_cell_length_a    12.4398 
_cell_length_b     8.7538 
_cell_length_c    12.7288 
_cell_angle_alpha  90.000 
_cell_angle_beta   90.000 
_cell_angle_gamma  90.000 
 
_shelx_F_squared_multiplier     1.000 
 
loop_ 
 _refln_index_h 
 _refln_index_k 
 _refln_index_l 
 _refln_F_squared_calc 
 _refln_F_squared_meas 
 _refln_F_squared_sigma 
 _refln_observed_status 
   0   0 -16       38.24       56.34      9.60 o 
   2   0 -16        6.93        9.75     11.73 o 
   4   0 -16       38.20       41.97      6.82 o 
   0   1 -16        5.23        0.48      4.27 o 
   1   1 -16       23.03       31.39      4.30 o 
   2   1 -16       13.21       23.71      4.03 o 
   3   1 -16        6.96        4.89      3.20 o 
   4   1 -16        2.53        5.70      3.22 o 
   5   1 -16        8.60       10.98      4.91 o 
   0   2 -16       14.66       11.28      5.63 o 
   1   2 -16        1.38        1.14      2.91 o 
   2   2 -16        4.52       10.56      3.64 o 
   3   2 -16        0.63       -2.95      3.10 o 
   4   2 -16       33.12       38.25      8.07 o 
   0   3 -16        6.43        9.40      4.94 o 
   1   3 -16       22.32       32.38      4.35 o 
   2   3 -16        4.86       10.02      5.12 o 
   3   3 -16        3.99       10.31      3.58 o 
   2   0 -15       73.09       80.13      7.49 o 
   4   0 -15        5.77        0.19      3.85 o 
   6   0 -15        8.78        7.91     12.48 o 
   1   1 -15       30.89       33.45      4.15 o 
   2   1 -15        9.46       12.35      3.75 o 
   3   1 -15       13.14       12.87      3.38 o 
   4   1 -15        3.17        4.11      2.96 o 
   5   1 -15       74.29       81.52      5.43 o 
   6   1 -15        3.03        0.37      2.97 o 
   7   1 -15        5.83        9.52      3.40 o 
   1   2 -15       12.73       10.12      3.28 o 
   2   2 -15       26.90       39.39      4.48 o 
   3   2 -15        1.76       -0.69      2.84 o 
   4   2 -15        2.46        2.18      2.93 o 
   5   2 -15        2.97        6.89      3.31 o 
   6   2 -15       15.02       11.89      3.56 o 
   7   2 -15        8.46        9.86      3.47 o 
   1   3 -15       30.64       28.87      4.05 o 
   2   3 -15       10.20       11.19      4.88 o 
   3   3 -15       14.69       18.04      3.77 o 
   4   3 -15        0.43       -1.76      2.89 o 
   5   3 -15       19.18       19.67      3.81 o 
   6   3 -15        6.69        9.55      3.55 o 
   1   4 -15       20.47       29.16      4.28 o 
   2   4 -15       10.02        6.68      3.54 o 
   3   4 -15        5.69        4.59      3.26 o 
   4   4 -15        1.48        0.96      3.08 o 
   5   4 -15        1.95       -0.58      3.40 o 
   1   5 -15        3.35        0.21      3.24 o 
   2   5 -15        4.67        3.98      3.46 o 
   3   5 -15        0.70        1.78      3.31 o 
   0   0 -14      188.05      180.75     14.01 o 
   2   0 -14        6.71        8.33      4.42 o 
   4   0 -14      101.32      100.90      7.79 o 
   6   0 -14       15.21       18.98      4.95 o 
   8   0 -14       21.17       30.74      5.59 o 
   0   1 -14       56.70       55.25      6.28 o 
   1   1 -14       48.57       48.85      4.30 o 
   2   1 -14        2.25        3.21      2.74 o 
   3   1 -14       14.60       17.26      3.31 o 
   4   1 -14        0.73       -1.69      2.56 o 
   5   1 -14       48.14       45.94      4.92 o 
   6   1 -14       12.63       10.31      3.20 o 
   7   1 -14       22.20       27.92      3.83 o 
   8   1 -14        4.16        9.58      3.19 o 
   9   1 -14        5.31        7.23      5.41 o 
   0   2 -14      163.75      174.69     18.72 o 
   1   2 -14       39.57       45.62      4.25 o 
   2   2 -14        2.32        0.14      2.74 o 
   3   2 -14        1.46       -2.38      2.38 o 
   4   2 -14       39.59       49.14      4.37 o 
   5   2 -14        0.48        6.44      2.94 o 
   6   2 -14       26.49       30.61      3.89 o 
   7   2 -14       14.31       11.50      3.32 o 
   8   2 -14       29.73       33.23      4.03 o 
   0   3 -14       25.98       22.57      5.13 o 
   1   3 -14        0.42       -0.44      2.51 o 
   2   3 -14        8.05        7.01      3.33 o 
   3   3 -14       26.66       28.01      3.80 o 
   4   3 -14        7.21        6.14      3.05 o 
   5   3 -14        5.98        8.75      3.20 o 
   6   3 -14       15.48       16.06      3.53 o 
   7   3 -14        2.34        0.00      2.89 o 
   8   3 -14        4.39        2.41      3.42 o 
   0   4 -14       79.96       75.64      7.59 o 
   1   4 -14        1.30        3.56      2.85 o 
   2   4 -14        7.34        7.91      3.19 o 
   3   4 -14       18.60       23.26      4.26 o 
   4   4 -14        1.05       -1.15      2.92 o 
   5   4 -14        0.92       -1.80      2.90 o 
   6   4 -14        4.25        5.26      3.17 o 
   7   4 -14        9.55       10.81      3.49 o 
   0   5 -14       16.23       21.48      5.52 o 
   1   5 -14        3.75        1.14      3.01 o 
   2   5 -14        2.76        0.69      3.78 o 
   3   5 -14        8.07       15.29      3.72 o 
   4   5 -14        5.31        7.34      3.40 o 
   5   5 -14        1.74       -0.04      3.08 o 
   6   5 -14        1.28       -2.65      3.16 o 
   0   6 -14        8.07        7.76      4.94 o 
   1   6 -14        3.23        2.34      3.31 o 
   2   6 -14       14.27       13.71      3.90 o 
   3   6 -14       12.73       16.06      3.89 o 
   2   0 -13       62.02       70.11      6.50 o 
   4   0 -13       15.05       17.95      6.59 o 
   6   0 -13       57.65       68.41      6.41 o 
   8   0 -13       15.32       18.19      4.70 o 
  10   0 -13       99.90      123.72     10.34 o 
   1   1 -13      190.70      179.93      9.42 o 
   2   1 -13       12.71       11.23      2.94 o 
   3   1 -13       60.86       67.66      4.51 o 
   4   1 -13       22.98       14.55      2.99 o 
   5   1 -13       54.96       58.61      4.31 o 
   6   1 -13        7.13        7.66      2.78 o 
   7   1 -13        8.56        7.77      2.84 o 
   8   1 -13        0.65        1.30      2.55 o 
   9   1 -13       24.44       35.23      4.10 o 
  10   1 -13        6.98       16.94      3.81 o 
   1   2 -13       58.36       61.74      4.45 o 
   2   2 -13       34.13       35.47      3.86 o 
   3   2 -13       37.00       36.43      3.75 o 
   4   2 -13        2.15        3.92      2.61 o 
   5   2 -13       12.78       14.54      3.59 o 
   6   2 -13       41.99       43.80      3.95 o 
   7   2 -13       10.59        9.52      2.96 o 
   8   2 -13        4.58        5.08      3.77 o 
   9   2 -13        3.42        3.97      3.11 o 
  10   2 -13       34.30       42.15      4.65 o 
   1   3 -13       20.94       15.44      3.15 o 
   2   3 -13       21.47       15.59      3.36 o 
   3   3 -13        0.68       -1.00      2.32 o 
   4   3 -13       14.87       12.68      3.11 o 
   5   3 -13       54.28       57.11      4.50 o 
   6   3 -13        3.10        1.38      2.65 o 
   7   3 -13       43.39       52.34      6.10 o 
   8   3 -13        5.22        5.64      3.27 o 
   9   3 -13       35.25       40.63      4.50 o 
   1   4 -13       16.12       17.00      3.45 o 
   2   4 -13       17.49       12.41      3.25 o 
   3   4 -13       16.43       18.03      3.43 o 
   4   4 -13        3.02        3.06      2.81 o 
   5   4 -13        1.64        2.44      2.78 o 
   6   4 -13        5.01        8.11      3.17 o 
   7   4 -13        0.84        0.76      2.93 o 
   8   4 -13        0.50        1.85      3.26 o 
   9   4 -13        0.51        2.71      3.25 o 
   1   5 -13       17.83       19.90      4.14 o 
   2   5 -13       18.66       15.73      3.47 o 
   3   5 -13        4.12       -2.11      2.62 o 
   4   5 -13       14.65       18.17      3.59 o 
   5   5 -13        7.52        3.95      3.07 o 
   6   5 -13       31.88       37.77      4.35 o 
   7   5 -13       16.75        7.64      3.73 o 
   1   6 -13       40.68       45.23      4.76 o 
   2   6 -13        8.21       11.03      3.55 o 
   3   6 -13       10.47       16.96      3.84 o 
   4   6 -13        6.11        4.95      3.81 o 
   5   6 -13       12.55       15.42      3.81 o 
   6   6 -13        3.01        1.61      3.73 o 
   1   7 -13       14.99       16.78      4.10 o 
   2   7 -13       18.42       30.71      4.61 o 
   3   7 -13        4.60        3.27      4.09 o 
   0   0 -12      967.15      925.18     36.94 o 
   2   0 -12      207.64      201.42      9.64 o 
   4   0 -12       37.72       40.00      5.05 o 
   6   0 -12        3.64        5.68      3.55 o 
   8   0 -12       26.61       35.83      4.78 o 
  10   0 -12       47.68       49.15      6.46 o 
   0   1 -12       26.35       23.06      4.63 o 
   1   1 -12       71.58       67.87      4.28 o 
   2   1 -12       27.15       26.53      4.25 o 
   3   1 -12       72.07       69.36      4.26 o 
   4   1 -12       26.77       23.00      3.10 o 
   5   1 -12       28.52       33.62      3.30 o 
   6   1 -12        7.88        5.09      2.40 o 
   7   1 -12       80.15       88.71      6.23 o 
   8   1 -12        6.27        6.59      2.54 o 
   9   1 -12        4.16        4.32      3.59 o 
  10   1 -12        5.61        4.68      6.32 o 
  11   1 -12       94.93      110.52      9.00 o 
   0   2 -12       83.81       83.62      8.89 o 
   1   2 -12       21.12       17.62      2.94 o 
   2   2 -12       18.41       13.09      2.84 o 
   3   2 -12        8.36        8.17      3.07 o 
   4   2 -12      103.78      116.09      5.36 o 
   5   2 -12        0.38        1.15      2.32 o 
   6   2 -12       62.65       64.40      4.27 o 
   7   2 -12        3.74        5.53      3.17 o 
   8   2 -12       44.42       48.32      3.91 o 
   9   2 -12        9.37       10.77      3.02 o 
  10   2 -12       15.72       16.88      5.18 o 
   0   3 -12       45.38       46.03      8.25 o 
   1   3 -12       43.18       40.58      3.82 o 
   2   3 -12       31.22       29.77      4.94 o 
   3   3 -12       45.94       45.76      3.92 o 
   4   3 -12       94.56       89.88      5.01 o 
   5   3 -12       56.01       52.61      4.19 o 
   6   3 -12        1.84        0.08      2.46 o 
   7   3 -12       13.20       10.62      2.85 o 
   8   3 -12        3.61        2.51      2.65 o 
   9   3 -12       21.60       22.45      3.85 o 
  10   3 -12        0.42        2.87      2.90 o 
   0   4 -12       12.05       15.39      4.54 o 
   1   4 -12       16.27       15.73      3.24 o 
   2   4 -12       13.85       13.11      3.04 o 
   3   4 -12       37.54       38.24      3.90 o 
   4   4 -12       31.10       26.24      3.59 o 
   5   4 -12        2.34        2.80      2.71 o 
   6   4 -12       15.83       18.72      3.31 o 
   7   4 -12       45.98       50.50      4.27 o 
   8   4 -12       69.62       83.06      5.48 o 
   9   4 -12       11.25       14.95      3.96 o 
  10   4 -12        5.49       12.03      9.29 o 
   0   5 -12       99.82      110.77     12.98 o 
   1   5 -12        3.48        5.51      2.88 o 
   2   5 -12       42.74       41.66      4.16 o 
   3   5 -12       26.34       24.74      3.72 o 
   4   5 -12       13.27       11.92      4.35 o 
   5   5 -12       22.69       24.32      3.76 o 
   6   5 -12        0.53        1.73      2.88 o 
   7   5 -12        4.93        7.23      3.21 o 
   8   5 -12        3.54       12.01      4.99 o 
   9   5 -12        4.23        1.43      3.25 o 
   0   6 -12      104.14       98.74     11.53 o 
   1   6 -12        9.79        9.89      3.24 o 
   2   6 -12        9.21        9.44      3.36 o 
   3   6 -12       16.06       18.92      3.72 o 
   4   6 -12        4.29        4.33      2.96 o 
   5   6 -12        2.72        5.12      3.16 o 
   6   6 -12        0.45        2.31      3.14 o 
   7   6 -12       48.18       53.56      6.51 o 
   8   6 -12       18.28       29.38      4.69 o 
   0   7 -12       42.26       43.04     13.19 o 
   1   7 -12        0.63        2.55      3.13 o 
   2   7 -12        5.15        4.34      4.02 o 
   3   7 -12        4.70        3.69      3.25 o 
   4   7 -12       39.26       50.19      5.02 o 
   5   7 -12        1.48        6.80      3.53 o 
   6   7 -12        7.42        5.89      3.87 o 
   0   8 -12       15.00       11.00      5.55 o 
   1   8 -12        8.09       10.51      3.78 o 
   2   8 -12        0.70        2.69      3.49 o 
   2   0 -11      220.77      216.39      9.59 o 
   4   0 -11       10.50       10.59      3.69 o 
   6   0 -11       78.71       86.02      6.11 o 
   8   0 -11       61.00       63.53      8.50 o 
  10   0 -11      137.14      146.24      9.39 o 
   1   1 -11      118.31      113.13      4.97 o 
   2   1 -11      187.91      186.69      6.42 o 
   3   1 -11      605.21      576.94     12.42 o 
   4   1 -11        0.10        0.73      2.10 o 
   5   1 -11       59.91       58.84      4.79 o 
   6   1 -11        1.68       -1.86      2.61 o 
   7   1 -11       17.56       16.97      2.65 o 
   8   1 -11       36.43       41.18      3.36 o 
   9   1 -11       49.18       56.51      3.62 o 
  10   1 -11        4.55        8.56      2.66 o 
   1   2 -11       84.66       83.84      4.79 o 
   2   2 -11      173.54      151.34      5.80 o 
   3   2 -11       35.37       28.79      3.19 o 
   4   2 -11        6.07        1.97      2.19 o 
   5   2 -11       37.37       33.29      3.72 o 
   6   2 -11       61.28       64.58      4.11 o 
   7   2 -11       21.73       21.84      2.95 o 
   8   2 -11       11.63       11.88      2.92 o 
   9   2 -11        9.96        6.07      2.59 o 
  10   2 -11      111.12      118.86      5.79 o 
   1   3 -11      195.88      197.34      6.76 o 
   2   3 -11      134.47      126.65      5.47 o 
   3   3 -11       59.24       55.41      3.99 o 
   4   3 -11        6.01        3.58      2.43 o 
   5   3 -11       78.61       78.29      6.74 o 
   6   3 -11       31.28       31.82      3.29 o 
   7   3 -11       61.46       69.64      4.21 o 
   8   3 -11       30.28       28.84      3.18 o 
   9   3 -11       47.13       57.09      4.26 o 
  10   3 -11       14.54       16.72      4.70 o 
   1   4 -11      110.33      110.34      7.97 o 
   2   4 -11       85.74       99.09      5.07 o 
   3   4 -11       46.09       50.17      3.98 o 
   4   4 -11        0.97        3.99      2.50 o 
   5   4 -11        3.02        3.30      2.56 o 
   6   4 -11       59.45       52.16      4.08 o 
   7   4 -11        5.98        4.70      2.61 o 
   8   4 -11        4.27        2.18      3.35 o 
   9   4 -11       32.68       41.09      5.22 o 
  10   4 -11       41.43       48.35      5.64 o 
   1   5 -11       26.72       22.45      4.48 o 
   2   5 -11        3.54        6.19      2.73 o 
   3   5 -11       36.20       36.15      4.14 o 
   4   5 -11       33.55       36.56      3.90 o 
   5   5 -11       39.54       32.10      3.84 o 
   6   5 -11       65.16       82.76      7.41 o 
   7   5 -11       14.02       16.25      3.54 o 
   8   5 -11       19.82       20.70      3.83 o 
   9   5 -11       20.71       23.80      4.63 o 
  10   5 -11       14.29       19.69      5.16 o 
   1   6 -11       34.15       29.77      3.77 o 
   2   6 -11        3.94       -1.47      2.59 o 
   3   6 -11       19.04       18.33      3.49 o 
   4   6 -11        0.15        0.06      2.69 o 
   5   6 -11       39.29       45.79      4.40 o 
   6   6 -11       23.98       26.26      3.81 o 
   7   6 -11       16.43       17.29      7.12 o 
   8   6 -11       11.28       11.77      3.83 o 
   9   6 -11       14.00        9.02      5.73 o 
   1   7 -11       16.54       17.83      3.68 o 
   2   7 -11       16.86       29.76      4.24 o 
   3   7 -11       24.30       30.32      4.17 o 
   4   7 -11        9.84        3.83      3.32 o 
   5   7 -11       23.69       29.84      4.07 o 
   6   7 -11       19.61       30.96      5.63 o 
   7   7 -11        1.21        5.22      3.69 o 
   1   8 -11       43.34       43.41      4.85 o 
   2   8 -11        2.30        4.62      3.33 o 
   3   8 -11       12.13       14.45      3.85 o 
   4   8 -11        0.16        2.89      3.41 o 
   5   8 -11       28.62       28.13      5.00 o 
   0   0 -10      795.31      757.30     29.43 o 
   2   0 -10       66.18       64.41      4.28 o 
   4   0 -10      239.96      225.97     18.57 o 
   6   0 -10        1.69        2.31      2.87 o 
   8   0 -10       18.71        9.71      4.78 o 
  10   0 -10      176.31      186.78      9.69 o 
   0   1 -10       92.66       85.24      5.73 o 
   1   1 -10      213.99      207.14      6.60 o 
   2   1 -10      260.95      245.59      7.09 o 
   3   1 -10      442.99      443.24      9.93 o 
   4   1 -10       72.13       69.31      3.82 o 
   5   1 -10       24.19       23.64      2.81 o 
   6   1 -10       30.89       28.90      5.23 o 
   7   1 -10       78.06       76.10      3.85 o 
   8   1 -10       71.58       71.68      6.62 o 
   9   1 -10       83.15       81.31      4.31 o 
  10   1 -10       37.03       35.39      3.17 o 
   0   2 -10      423.36      418.71     26.63 o 
   1   2 -10      185.90      178.36      5.97 o 
   2   2 -10      116.30      106.28      6.20 o 
   3   2 -10      173.87      168.65      5.85 o 
   4   2 -10      322.41      327.68     12.59 o 
   5   2 -10       74.41       80.62      4.10 o 
   6   2 -10       55.93       55.50      3.55 o 
   7   2 -10       38.62       37.91      3.14 o 
   8   2 -10       47.49       49.86      3.36 o 
   9   2 -10        2.45        3.13      2.72 o 
  10   2 -10        6.68        9.65      2.40 o 
   0   3 -10      115.66      108.03     11.75 o 
   1   3 -10       19.71       23.22      3.88 o 
   2   3 -10       66.38       62.94      3.94 o 
   3   3 -10      192.02      192.98      7.11 o 
   4   3 -10       40.21       50.47      4.78 o 
   5   3 -10      180.56      177.58      6.12 o 
   6   3 -10       33.29       34.51      3.27 o 
   7   3 -10      152.13      144.87      5.63 o 
   8   3 -10       36.40       39.95      5.26 o 
   9   3 -10        0.41        2.11      2.31 o 
  10   3 -10       29.19       31.28      3.56 o 
   0   4 -10      368.75      368.05     13.48 o 
   1   4 -10       19.18       15.52      3.08 o 
   2   4 -10       59.58       53.95      3.92 o 
   3   4 -10       61.51       58.65      3.99 o 
   4   4 -10       74.07       70.44      4.32 o 
   5   4 -10        1.64       -0.19      2.23 o 
   6   4 -10        7.77        8.69      2.54 o 
   7   4 -10      109.10      121.54      6.99 o 
   8   4 -10      118.86      126.38      5.45 o 
   9   4 -10        5.64        4.25      2.58 o 
  10   4 -10        7.86       10.27      3.40 o 
   0   5 -10      149.97      150.38      8.67 o 
   1   5 -10        4.90        4.89      2.53 o 
   2   5 -10       23.14       19.84      3.12 o 
   3   5 -10       34.73       29.08      4.68 o 
   4   5 -10      117.41      120.64      8.88 o 
   5   5 -10        9.37        3.51      4.08 o 
   6   5 -10        6.83        2.56      2.54 o 
   7   5 -10       44.37       45.75      3.93 o 
   8   5 -10       25.72       26.51      4.34 o 
   9   5 -10        7.84        4.95      4.06 o 
  10   5 -10       21.96       23.85      4.87 o 
   0   6 -10       82.56       73.46      6.82 o 
   1   6 -10        4.37        0.01      3.19 o 
   2   6 -10       50.19       52.64      4.29 o 
   3   6 -10       29.72       34.46      5.27 o 
   4   6 -10       13.96       12.90      3.05 o 
   5   6 -10        1.94       -0.95      2.54 o 
   6   6 -10        2.24        2.56      2.70 o 
   7   6 -10       34.30       44.56      5.22 o 
   8   6 -10       22.65       28.95      5.14 o 
   9   6 -10       45.25       51.52      5.94 o 
  10   6 -10       19.90       18.42      5.72 o 
   0   7 -10       37.98       39.65      6.08 o 
   1   7 -10       10.18       11.71      3.27 o 
   2   7 -10        5.11        6.79      2.99 o 
   3   7 -10        1.33       -2.84      3.42 o 
   4   7 -10       72.54       73.39      5.20 o 
   5   7 -10        0.42        0.69      2.99 o 
   6   7 -10       65.23       70.92      7.72 o 
   7   7 -10        4.84        7.05      4.42 o 
   8   7 -10        6.61       -0.90      3.85 o 
   0   8 -10        5.66        7.56      5.22 o 
   1   8 -10       18.37       20.86      5.26 o 
   2   8 -10        9.89       13.61      3.63 o 
   3   8 -10        1.73        2.97      3.03 o 
   4   8 -10       23.73       23.25      4.06 o 
   5   8 -10        6.66        6.47      3.76 o 
   6   8 -10       16.52       18.56      5.41 o 
   7   8 -10       22.34       24.09      9.00 o 
   0   9 -10        9.20       11.37      5.43 o 
   1   9 -10        0.45       -1.03      3.19 o 
   2   9 -10        6.08        4.84      3.45 o 
   3   9 -10        1.15       -0.75      3.32 o 
   4   9 -10       35.96       41.97     10.71 o 
   2   0  -9      790.74      776.60     24.84 o 
   4   0  -9       22.93       17.39      2.56 o 
   6   0  -9      176.75      179.01     10.25 o 
   8   0  -9      461.13      427.64     13.10 o 
  10   0  -9       52.11       62.11      5.36 o 
   1   1  -9       79.66       82.37      3.12 o 
   2   1  -9       81.96       78.91      4.35 o 
   3   1  -9      145.08      143.70      4.05 o 
   4   1  -9      175.44      175.71      4.41 o 
   5   1  -9      210.03      200.92      4.69 o 
   6   1  -9       46.28       49.51      3.07 o 
   7   1  -9       62.32       60.90      3.25 o 
   8   1  -9       28.29       23.33      2.44 o 
   9   1  -9      123.64      115.15      4.28 o 
  10   1  -9       17.92       17.05      1.99 o 
   1   2  -9       66.55       69.86      3.89 o 
   2   2  -9      247.84      240.30      5.41 o 
   3   2  -9      486.74      511.81     10.89 o 
   4   2  -9      186.08      188.76      5.48 o 
   5   2  -9       67.32       64.79      3.57 o 
   6   2  -9      276.53      284.91      7.34 o 
   7   2  -9       27.46       25.63      2.55 o 
   8   2  -9      111.05      103.50      4.29 o 
   9   2  -9      145.76      144.67      4.85 o 
   1   3  -9      391.09      387.99      8.30 o 
   2   3  -9       93.81       92.66      3.83 o 
   3   3  -9      275.39      260.69      7.23 o 
   4   3  -9       46.47       46.74      3.44 o 
   5   3  -9      184.76      176.69      6.42 o 
   6   3  -9       42.26       45.20      3.23 o 
   7   3  -9      124.92      129.31      4.96 o 
   8   3  -9       34.41       28.89      2.86 o 
   9   3  -9       79.11       79.60      4.22 o 
   1   4  -9      430.47      402.74     11.04 o 
   2   4  -9       50.22       44.57      3.46 o 
   3   4  -9       49.49       48.46      3.74 o 
   4   4  -9       90.16       84.30      4.37 o 
   5   4  -9       20.11       17.10      2.77 o 
   6   4  -9      226.39      213.48      6.77 o 
   7   4  -9       38.39       45.39      3.47 o 
   8   4  -9       21.98       18.63      2.71 o 
   9   4  -9       90.29       79.17      5.59 o 
  10   4  -9       62.96       61.78      5.36 o 
   1   5  -9       59.56       46.67      6.13 o 
   2   5  -9       64.17       53.71      6.05 o 
   3   5  -9      101.59       91.79      4.76 o 
   4   5  -9       69.66       69.20      4.36 o 
   5   5  -9      204.99      189.61      6.73 o 
   6   5  -9        7.60        9.17      3.75 o 
   7   5  -9       28.65       29.97      3.38 o 
   8   5  -9        1.31        1.11      2.71 o 
   9   5  -9       23.00       16.96      3.91 o 
  10   5  -9       71.28       82.62      6.64 o 
   1   6  -9       19.54       16.07      3.04 o 
   2   6  -9       29.53       30.52      3.47 o 
   3   6  -9       66.03       72.70      4.62 o 
   4   6  -9       72.91       78.91      4.77 o 
   5   6  -9      180.66      183.44      7.42 o 
   6   6  -9       39.32       33.64      3.69 o 
   7   6  -9       16.67       21.21      3.71 o 
   8   6  -9        1.47        3.41      8.19 o 
   9   6  -9        6.37        8.71      3.96 o 
  10   6  -9        0.84        5.66      4.49 o 
  11   6  -9        0.30        2.82      4.08 o 
   1   7  -9       32.81       33.45      3.82 o 
   2   7  -9        2.14        0.60      2.55 o 
   3   7  -9        6.67        5.54      2.95 o 
   4   7  -9       15.69       20.75      3.48 o 
   5   7  -9       38.28       34.62      4.05 o 
   6   7  -9       25.44       32.66      9.84 o 
   7   7  -9        2.07       -3.30      3.64 o 
   8   7  -9        2.75        8.03      4.26 o 
   9   7  -9       39.56       49.79      7.45 o 
   1   8  -9        3.83        6.84      3.07 o 
   2   8  -9        0.38        0.62      2.88 o 
   3   8  -9       15.58       16.96      3.54 o 
   4   8  -9       14.85       15.51      3.43 o 
   5   8  -9       57.63       69.07      7.28 o 
   6   8  -9        1.75        6.86      4.75 o 
   7   8  -9        6.29        9.24      4.64 o 
   8   8  -9        3.41        4.26      4.57 o 
   1   9  -9        5.82       14.19      4.79 o 
   2   9  -9       34.18       41.43      5.19 o 
   3   9  -9       13.29       22.95      6.88 o 
   4   9  -9        6.47        1.21      4.78 o 
   5   9  -9        6.71       14.67      5.53 o 
   0   0  -8      820.68      830.44     38.65 o 
   2   0  -8     1035.84     1018.39     29.71 o 
   4   0  -8       72.07       80.24      7.41 o 
   6   0  -8      266.72      245.74      6.84 o 
   8   0  -8      204.91      191.61      5.88 o 
  10   0  -8      317.27      292.79     16.94 o 
   0   1  -8     1163.22     1145.78     22.35 o 
   1   1  -8      464.50      453.92      7.67 o 
   2   1  -8      270.76      278.44      5.54 o 
   3   1  -8      200.62      198.46      4.44 o 
   4   1  -8       11.65       12.54      1.52 o 
   5   1  -8      207.18      199.10      4.85 o 
   6   1  -8       47.83       49.31      2.19 o 
   7   1  -8      268.28      274.49      5.51 o 
   8   1  -8      146.89      144.68      4.15 o 
   9   1  -8       52.50       47.63      2.18 o 
  10   1  -8       46.56       58.97      8.66 o 
  13   1  -8       44.34       53.79      4.93 o 
   0   2  -8      434.38      412.99     10.37 o 
   1   2  -8      233.94      247.05      5.73 o 
   2   2  -8      139.37      142.35      3.88 o 
   3   2  -8      186.34      193.99      5.04 o 
   4   2  -8      627.24      591.83      9.42 o 
   5   2  -8       69.27       71.19      2.76 o 
   6   2  -8      129.09      133.70      3.66 o 
   7   2  -8      103.98       97.28      3.34 o 
   8   2  -8       42.71       40.93      2.18 o 
   9   2  -8      142.32      137.65      4.26 o 
  10   2  -8       61.20       48.29      8.23 o 
  14   2  -8       13.60       16.71      4.96 o 
   0   3  -8      507.41      523.18     12.64 o 
   1   3  -8      379.10      354.13      7.45 o 
   2   3  -8      186.02      177.73      5.01 o 
   3   3  -8      467.31      460.71      8.07 o 
   4   3  -8      302.41      309.13      6.20 o 
   5   3  -8      107.08      109.24      3.89 o 
   6   3  -8       61.10       47.96      3.13 o 
   7   3  -8      381.86      384.89     13.01 o 
   8   3  -8      167.08      162.89      5.43 o 
   9   3  -8      180.55      182.95      6.15 o 
  10   3  -8       20.67       19.34      6.87 o 
   0   4  -8      706.75      689.37     19.37 o 
   1   4  -8       37.99       36.50      2.77 o 
   2   4  -8      158.78      155.85      8.84 o 
   3   4  -8       68.44       61.17      3.64 o 
   4   4  -8      746.84      725.13     14.34 o 
   5   4  -8      229.18      217.11      7.08 o 
   6   4  -8       52.60       59.36      6.05 o 
   7   4  -8        7.93        8.93      2.36 o 
   8   4  -8      167.65      171.85      5.77 o 
   9   4  -8       37.08       34.40      3.76 o 
  10   4  -8       27.99       28.84      3.50 o 
   0   5  -8       73.55       79.80      8.74 o 
   1   5  -8      104.88      103.35      4.78 o 
   2   5  -8       37.52       45.39      3.97 o 
   3   5  -8       72.86       67.81      4.10 o 
   4   5  -8      143.16      142.04      5.73 o 
   5   5  -8       53.02       52.70      3.85 o 
   6   5  -8      146.42      144.86      5.76 o 
   7   5  -8       33.69       37.88      3.41 o 
   8   5  -8       72.71       76.76      5.60 o 
   9   5  -8       54.77       65.46      5.18 o 
  10   5  -8       13.53       11.83      3.84 o 
  11   5  -8       41.41       49.28      4.59 o 
   0   6  -8      195.41      178.72     23.73 o 
   1   6  -8       11.34       11.89      3.24 o 
   2   6  -8       35.97       36.39      3.66 o 
   3   6  -8        3.93        1.89      2.43 o 
   4   6  -8      111.92      107.47      7.20 o 
   5   6  -8       27.43       22.27      3.21 o 
   6   6  -8       56.05       57.33      4.33 o 
   7   6  -8        7.63        7.17      3.81 o 
   8   6  -8       50.04       61.47      5.67 o 
   9   6  -8        5.99        7.42      4.25 o 
  10   6  -8        8.22        1.35      4.18 o 
  11   6  -8        9.17       19.17      4.72 o 
   0   7  -8      131.21      146.12      9.10 o 
   1   7  -8       54.40       46.49      4.14 o 
   2   7  -8        5.19        4.11      2.55 o 
   3   7  -8       17.62       17.65      3.09 o 
   4   7  -8       14.76       12.59      3.01 o 
   5   7  -8       63.17       64.38      5.52 o 
   6   7  -8       94.45       88.43     10.55 o 
   7   7  -8       26.22       28.36      4.98 o 
   8   7  -8       16.22       24.91      4.72 o 
   9   7  -8        2.43        6.41      4.97 o 
  10   7  -8        2.19       -0.18      4.96 o 
   0   8  -8       13.10        6.72      4.25 o 
   1   8  -8        1.99        3.72      2.77 o 
   2   8  -8        0.80       -1.92      2.59 o 
   3   8  -8       29.86       39.32      5.06 o 
   4   8  -8       12.73       12.15      3.80 o 
   5   8  -8        4.92        2.69      4.00 o 
   6   8  -8        4.71        8.50      4.80 o 
   7   8  -8       20.61       15.64      4.89 o 
   8   8  -8        2.61        4.04      4.35 o 
   9   8  -8        8.46       -1.46      5.51 o 
   0   9  -8       13.62       14.81      5.11 o 
   1   9  -8        5.12        4.47      3.01 o 
   2   9  -8        6.85        2.16      3.70 o 
   3   9  -8        6.50        8.59      4.88 o 
   4   9  -8       12.45        8.86      4.83 o 
   5   9  -8        9.18        8.60     11.76 o 
   6   9  -8       14.84        9.01      8.59 o 
   7   9  -8        6.90        7.96      6.06 o 
   0  10  -8       15.06        7.20      7.09 o 
   1  10  -8       16.07       11.48     10.75 o 
   2  10  -8        1.16       -1.34      4.41 o 
   3  10  -8        6.26       14.99      5.37 o 
   2   0  -7     1585.83     1628.70     38.48 o 
   4   0  -7       14.34       11.97      1.88 o 
   6   0  -7      167.94      190.20      5.48 o 
   8   0  -7      350.31      327.10      7.70 o 
  10   0  -7       30.10       30.83      2.79 o 
   1   1  -7      500.18      556.05     10.53 o 
   2   1  -7        0.84        0.31      1.30 o 
   3   1  -7       20.93       15.71      1.46 o 
   4   1  -7       19.23       21.12      2.01 o 
   5   1  -7      267.19      246.74      5.86 o 
   6   1  -7       66.96       67.03      2.32 o 
   7   1  -7        4.47        3.75      1.09 o 
   8   1  -7        1.35       -0.03      0.95 o 
   9   1  -7      417.15      428.54     14.39 o 
  10   1  -7       80.59       65.86      8.70 o 
  13   1  -7       22.40       16.65      3.69 o 
   1   2  -7      339.82      318.68      7.26 o 
   2   2  -7      391.15      373.93      7.35 o 
   3   2  -7      919.88      958.58     14.88 o 
   4   2  -7       55.54       49.37      2.15 o 
   5   2  -7       14.12       13.58      1.53 o 
   6   2  -7      621.04      599.11      9.09 o 
   7   2  -7      194.31      179.96      3.93 o 
   8   2  -7       89.88       87.17      3.32 o 
   9   2  -7       42.86       45.52      5.32 o 
  10   2  -7       53.83       51.85      8.01 o 
  13   2  -7       84.31       96.76      8.01 o 
  14   2  -7       49.22       57.00      6.41 o 
   1   3  -7      305.38      280.18      6.16 o 
   2   3  -7      125.12      114.80      3.48 o 
   3   3  -7      176.33      177.65      4.30 o 
   4   3  -7      108.67      112.31      4.04 o 
   5   3  -7      495.74      486.10     10.33 o 
   6   3  -7       24.32       21.22      2.04 o 
   7   3  -7      122.77      125.78      5.34 o 
   8   3  -7       32.64       30.07      2.87 o 
   9   3  -7      326.53      314.62      6.68 o 
  10   3  -7      100.69      102.56     10.62 o 
  14   3  -7       16.03        5.86      5.31 o 
   1   4  -7      200.65      185.30      7.43 o 
   2   4  -7      193.65      195.53      6.00 o 
   3   4  -7       37.99       43.99      3.13 o 
   4   4  -7       94.18       87.90      4.54 o 
   5   4  -7      444.14      455.36     10.06 o 
   6   4  -7      494.08      475.45     10.39 o 
   7   4  -7       39.49       38.33      3.03 o 
   8   4  -7       28.29       31.58      3.26 o 
   9   4  -7      171.83      174.39     11.12 o 
  10   4  -7       81.24       78.69      5.29 o 
   1   5  -7      121.97      111.69      9.48 o 
   2   5  -7      139.64      148.72      5.51 o 
   3   5  -7      363.77      355.84      8.85 o 
   4   5  -7      309.33      304.31      8.15 o 
   5   5  -7      648.63      639.32     19.39 o 
   6   5  -7       45.59       52.73      3.63 o 
   7   5  -7       76.87       80.43      9.21 o 
   8   5  -7       98.47       95.48      6.57 o 
   9   5  -7       54.32       58.66      4.88 o 
  10   5  -7       15.20       22.94      4.06 o 
  11   5  -7       17.04       23.85      3.79 o 
   1   6  -7       28.70       29.79      3.19 o 
   2   6  -7      152.50      147.98      5.94 o 
   3   6  -7       45.69       48.69      3.78 o 
   4   6  -7       43.94       53.45      3.92 o 
   5   6  -7      332.84      328.15      8.88 o 
   6   6  -7       50.61       56.59      4.59 o 
   7   6  -7       65.52       74.14      4.99 o 
   8   6  -7       59.31       68.18      5.69 o 
   9   6  -7        8.61        4.90      5.62 o 
  10   6  -7       28.06       18.43      4.96 o 
  11   6  -7        7.41        2.23      3.96 o 
   1   7  -7       78.48       66.51      4.44 o 
   2   7  -7        6.06       10.02      2.83 o 
   3   7  -7       88.32       86.70      7.30 o 
   4   7  -7       40.64       43.64      3.93 o 
   5   7  -7       35.21       37.95      5.14 o 
   6   7  -7       65.98       66.71     11.39 o 
   7   7  -7       11.48       15.37      4.34 o 
   8   7  -7        6.49        9.16      3.93 o 
   9   7  -7       27.89       22.21      5.84 o 
  10   7  -7        6.45       11.41      5.15 o 
  11   7  -7        6.22        6.65      4.86 o 
   1   8  -7      101.20      115.31      6.84 o 
   2   8  -7       20.90       18.30      3.37 o 
   3   8  -7        0.95       -1.44      2.81 o 
   4   8  -7       14.48       14.08      7.06 o 
   5   8  -7       10.30        5.17      4.45 o 
   6   8  -7        6.46        7.07      4.35 o 
   7   8  -7       15.93       22.30      5.15 o 
   8   8  -7       14.07       10.82      5.60 o 
   9   8  -7       21.13       26.36      7.15 o 
   1   9  -7        1.44       -2.86      2.86 o 
   2   9  -7       13.70       15.20      3.96 o 
   3   9  -7       25.76       30.44      5.10 o 
   4   9  -7        0.25        4.80      5.91 o 
   5   9  -7       19.23       29.79      5.81 o 
   6   9  -7       29.90       30.95      5.88 o 
   7   9  -7        0.86       -2.74      4.14 o 
   8   9  -7       13.35        9.97      6.68 o 
   1  10  -7        5.59       12.07      5.09 o 
   2  10  -7       11.60        9.35      7.59 o 
   3  10  -7        3.36        1.91      4.36 o 
   4  10  -7        0.77        4.65      4.93 o 
   5  10  -7       14.79       10.33      5.29 o 
   0   0  -6     3388.34     3561.02    104.95 o 
   2   0  -6     3464.51     3509.80     58.28 o 
   4   0  -6      758.73      724.67     14.24 o 
   6   0  -6      258.76      248.43      6.44 o 
   8   0  -6      529.98      498.83     10.37 o 
  10   0  -6      287.21      286.26      8.58 o 
   0   1  -6     2347.12     2397.78     36.23 o 
   1   1  -6     3000.47     3014.25     32.12 o 
   2   1  -6      151.66      142.85      3.35 o 
   3   1  -6      418.91      426.25      6.77 o 
   4   1  -6      426.06      452.74      6.90 o 
   5   1  -6       37.31       39.82      1.65 o 
   6   1  -6      203.26      205.54      3.92 o 
   7   1  -6      208.93      201.63      3.75 o 
   8   1  -6       11.39       10.08      1.68 o 
   9   1  -6        1.42        1.18      1.84 o 
  10   1  -6      117.22      128.73     10.16 o 
  12   1  -6       23.56       18.85      3.77 o 
  13   1  -6        6.83        9.16      3.24 o 
  14   1  -6        2.26        2.31      3.47 o 
   0   2  -6      122.48      129.05      4.11 o 
   1   2  -6      195.03      211.49      4.42 o 
   2   2  -6      227.47      244.69      4.72 o 
   3   2  -6      216.05      262.30      4.88 o 
   4   2  -6      820.02      778.60     10.98 o 
   5   2  -6       32.85       31.70      1.81 o 
   6   2  -6      114.18      109.49      2.84 o 
   7   2  -6      396.22      403.64      7.22 o 
   8   2  -6       78.35       72.52      8.06 o 
   9   2  -6        2.58       -0.63      2.78 o 
  10   2  -6       98.63       84.51      9.10 o 
  13   2  -6       29.20       26.68      5.02 o 
  14   2  -6       27.34       38.49      5.87 o 
  15   2  -6        1.02        0.76      4.17 o 
   0   3  -6     1031.94     1069.80     23.54 o 
   1   3  -6      181.46      181.95      3.91 o 
   2   3  -6       52.97       61.51      2.44 o 
   3   3  -6      208.16      200.04      4.38 o 
   4   3  -6      487.79      507.20      9.05 o 
   5   3  -6      447.29      456.40      8.38 o 
   6   3  -6      248.07      253.03      5.67 o 
   7   3  -6      475.71      446.50      8.31 o 
   8   3  -6       89.12       87.44      4.01 o 
   9   3  -6      200.24      192.92      5.85 o 
  10   3  -6       27.99       26.12      6.81 o 
  14   3  -6       17.14       13.89      5.54 o 
   0   4  -6      213.35      214.44      9.79 o 
   1   4  -6      169.01      177.47      5.42 o 
   2   4  -6      189.97      211.09      5.97 o 
   3   4  -6      411.84      402.98      8.96 o 
   4   4  -6      504.45      477.96      8.90 o 
   5   4  -6      124.90      116.88      4.56 o 
   6   4  -6      263.11      250.66      6.68 o 
   7   4  -6      285.11      281.47      8.14 o 
   8   4  -6      165.06      163.23      6.02 o 
   9   4  -6       64.63       56.33      4.02 o 
  10   4  -6       74.50       82.37      4.67 o 
  14   4  -6       42.30       56.59      8.20 o 
   0   5  -6       41.01       44.83      4.42 o 
   1   5  -6      240.80      213.38      6.41 o 
   2   5  -6      205.74      204.85      6.26 o 
   3   5  -6       28.93       28.20      2.78 o 
   4   5  -6      133.73      131.02      6.69 o 
   5   5  -6       99.54       96.04      4.57 o 
   6   5  -6      546.27      559.40     13.60 o 
   7   5  -6      170.25      171.30     10.32 o 
   8   5  -6      516.84      530.61     15.72 o 
   9   5  -6      111.44      114.17      6.45 o 
  10   5  -6       10.59       13.80      3.67 o 
  11   5  -6       15.29       20.95      3.88 o 
  12   5  -6        8.63        5.63      2.93 o 
   0   6  -6       21.00       21.89      4.04 o 
   1   6  -6       40.08       41.74      3.34 o 
   2   6  -6        1.34        3.14      2.12 o 
   3   6  -6      102.07      105.07      4.86 o 
   4   6  -6      612.82      567.93     12.34 o 
   5   6  -6      210.91      209.00      8.01 o 
   6   6  -6       44.34       37.88      3.91 o 
   7   6  -6       23.13       20.69      4.32 o 
   8   6  -6       26.32       30.32      4.32 o 
   9   6  -6       38.48       36.62      4.61 o 
  10   6  -6        9.57       19.26      4.74 o 
  11   6  -6       10.35        5.65      4.06 o 
  12   6  -6       18.43       19.56      4.63 o 
   0   7  -6      106.61      108.57      7.43 o 
   1   7  -6       44.96       43.85      3.72 o 
   2   7  -6        3.66        2.99      2.35 o 
   3   7  -6        3.73        3.51      2.41 o 
   4   7  -6       87.70       94.43      5.70 o 
   5   7  -6       23.83       20.53      4.77 o 
   6   7  -6       54.57       59.17      6.80 o 
   7   7  -6       48.32       50.52     14.77 o 
   8   7  -6       42.52       46.39     11.58 o 
   9   7  -6       32.46       32.59      6.11 o 
  10   7  -6       14.91       19.54      5.51 o 
  11   7  -6       45.25       35.76      6.43 o 
   0   8  -6      105.78       87.04      7.28 o 
   1   8  -6        1.55       -2.20      2.20 o 
   2   8  -6        1.44       -1.35      2.49 o 
   3   8  -6       13.44        8.44      3.55 o 
   4   8  -6       26.20       26.75      4.15 o 
   5   8  -6       69.62       78.77      7.46 o 
   6   8  -6       39.48       44.31      6.65 o 
   7   8  -6       75.24       80.54      7.09 o 
   8   8  -6        7.02       12.95      4.48 o 
   9   8  -6        3.57        3.14      5.11 o 
  10   8  -6        4.37        3.52      4.95 o 
   0   9  -6      179.07      208.50     15.78 o 
   1   9  -6       18.19       23.43      5.19 o 
   2   9  -6        9.18        4.90      5.62 o 
   3   9  -6       12.96       13.15      4.43 o 
   4   9  -6       12.60        5.65      5.39 o 
   5   9  -6        5.30        3.87      3.99 o 
   6   9  -6        2.60       -1.49     10.87 o 
   7   9  -6       14.00        4.49      4.51 o 
   8   9  -6        9.12       13.55      6.34 o 
   0  10  -6       21.71       15.17      7.65 o 
   1  10  -6       12.23        3.48      4.46 o 
   2  10  -6        3.44        1.30      7.59 o 
   3  10  -6       22.22       24.97      5.84 o 
   4  10  -6       25.73       29.69      6.24 o 
   5  10  -6        8.86        4.14      4.89 o 
   6  10  -6       25.07       22.36      5.94 o 
   2   0  -5     3918.34     4016.59     59.63 o 
   4   0  -5      888.67     1051.47     19.42 o 
   6   0  -5      134.70      142.04      3.88 o 
   8   0  -5        9.07        9.75      1.75 o 
  10   0  -5       83.85       79.97      3.23 o 
  12   0  -5      514.83      515.62     17.79 o 
   1   1  -5     1188.57     1153.88     13.13 o 
   2   1  -5      646.81      648.83      8.44 o 
   3   1  -5      277.74      309.67      5.65 o 
   4   1  -5      243.36      227.47      3.97 o 
   5   1  -5       56.93       54.24      1.75 o 
   6   1  -5       99.62      104.56      2.31 o 
   7   1  -5       68.59       75.33      3.50 o 
   8   1  -5       57.05       52.18      3.32 o 
   9   1  -5      540.19      517.20     11.77 o 
  10   1  -5      178.58      184.67      8.45 o 
  11   1  -5       76.15       88.10      6.34 o 
  12   1  -5        9.91        7.78      3.24 o 
  13   1  -5       29.34       36.54      4.66 o 
  14   1  -5       17.72       19.84      4.50 o 
  15   1  -5        7.04       -0.81      4.10 o 
   1   2  -5     2838.82     3090.40     35.43 o 
   2   2  -5      504.24      480.08      6.81 o 
   3   2  -5      551.62      518.66      7.75 o 
   4   2  -5       25.92       25.27      1.42 o 
   5   2  -5       35.27       35.09      1.54 o 
   6   2  -5      483.84      436.69      7.59 o 
   7   2  -5      118.28      114.76      3.28 o 
   8   2  -5      262.13      258.88      7.47 o 
   9   2  -5      176.24      166.07      6.04 o 
  10   2  -5       94.96       99.08      9.16 o 
  12   2  -5       63.48       72.97      6.66 o 
  13   2  -5       45.65       38.28      5.61 o 
  14   2  -5       77.32       92.59      8.01 o 
  15   2  -5       10.71       15.97      5.52 o 
   1   3  -5      710.58      687.54     11.99 o 
   2   3  -5      594.40      602.67      9.94 o 
   3   3  -5      480.36      482.13      8.47 o 
   4   3  -5       24.08       28.80      1.92 o 
   5   3  -5      414.55      415.12      9.45 o 
   6   3  -5       94.63       85.12      2.99 o 
   7   3  -5       45.54       44.42      2.49 o 
   8   3  -5      210.66      206.48      4.91 o 
   9   3  -5      412.38      408.55      7.87 o 
  10   3  -5      113.56      105.69      9.79 o 
  13   3  -5       51.49       57.85      7.14 o 
  14   3  -5       32.67       23.07      5.65 o 
  15   3  -5        6.91       11.56      5.63 o 
   1   4  -5      136.05      152.92      4.85 o 
   2   4  -5      886.11      875.31     15.57 o 
   3   4  -5       53.29       54.41      2.67 o 
   4   4  -5       53.99       54.98      2.72 o 
   5   4  -5     1061.01     1079.39     16.57 o 
   6   4  -5      831.27      825.60     15.03 o 
   7   4  -5       11.78       13.17      1.91 o 
   8   4  -5      218.61      206.07      6.75 o 
   9   4  -5      535.65      499.59     14.02 o 
  10   4  -5      119.56      125.65      6.87 o 
  11   4  -5        3.74        3.27      2.19 o 
  13   4  -5        2.19       -1.46      4.50 o 
  14   4  -5       41.03       35.35      6.89 o 
   1   5  -5      461.66      448.91      9.89 o 
   2   5  -5      178.71      180.08      5.65 o 
   3   5  -5      178.61      175.89      5.59 o 
   4   5  -5       50.89       45.26      5.83 o 
   5   5  -5      617.80      591.34     13.89 o 
   6   5  -5      264.29      236.66      7.69 o 
   7   5  -5      105.99      104.15      5.12 o 
   8   5  -5       51.35       50.86      4.74 o 
   9   5  -5      167.49      167.65      7.51 o 
  10   5  -5       47.82       52.16      5.25 o 
  11   5  -5       31.22       29.10      4.31 o 
  12   5  -5       11.30       14.69      3.58 o 
  14   5  -5       34.10       25.30      7.54 o 
   1   6  -5        0.94        0.96      1.82 o 
   2   6  -5       68.72       68.94      3.91 o 
   3   6  -5      213.35      206.65      6.64 o 
   4   6  -5       21.10       22.90      3.26 o 
   5   6  -5      975.40      946.97     20.33 o 
   6   6  -5      177.49      186.40      7.25 o 
   7   6  -5       24.12       22.83      3.33 o 
   8   6  -5       56.17       50.65      5.98 o 
   9   6  -5       65.73       69.66     13.57 o 
  10   6  -5       35.73       33.40      5.37 o 
  11   6  -5        3.56        9.79      4.13 o 
  12   6  -5       17.84       22.49      4.79 o 
  13   6  -5       38.48       46.74      5.86 o 
   1   7  -5      228.21      212.89      6.99 o 
   2   7  -5       95.02       96.60      7.86 o 
   3   7  -5       10.62       11.91      3.05 o 
   4   7  -5       42.09       41.07      4.17 o 
   5   7  -5       25.35       28.82      3.84 o 
   6   7  -5       66.12       74.98      5.14 o 
   7   7  -5       15.26       14.70      3.93 o 
   8   7  -5        7.81       10.19      3.69 o 
   9   7  -5      112.85      111.41      9.42 o 
  10   7  -5       25.29       24.89      5.78 o 
  11   7  -5        6.57        3.11      4.45 o 
  12   7  -5       16.54       29.43      6.09 o 
   1   8  -5      189.97      171.53      9.37 o 
   2   8  -5       12.55        8.64      3.15 o 
   3   8  -5        5.52        4.16      2.92 o 
   4   8  -5       24.78       26.59      4.00 o 
   5   8  -5       36.78       38.76      7.09 o 
   6   8  -5        5.81       -0.63      3.46 o 
   7   8  -5        1.47        2.62      3.57 o 
   8   8  -5       30.34       24.58      5.01 o 
   9   8  -5       36.69       43.55      7.64 o 
  10   8  -5       18.93       15.99      6.01 o 
  11   8  -5       12.42       11.55      5.70 o 
   1   9  -5        8.91        9.75      4.19 o 
   2   9  -5       47.38       57.53      6.34 o 
   3   9  -5        5.60        3.28      3.96 o 
   4   9  -5        6.63        7.39      8.90 o 
   5   9  -5        4.30        9.05      4.32 o 
   6   9  -5       39.23       44.10      8.54 o 
   7   9  -5       14.50       13.61      4.84 o 
   8   9  -5        4.12        5.14      5.52 o 
   9   9  -5        0.34       -5.27      5.27 o 
   1  10  -5        8.51        0.05      4.28 o 
   2  10  -5       20.63       24.79      5.82 o 
   3  10  -5       50.98       57.03     13.97 o 
   4  10  -5       38.24       34.71     18.08 o 
   5  10  -5       41.98       50.36     22.52 o 
   6  10  -5        3.47        5.98      4.57 o 
   7  10  -5        0.37       -1.70      6.01 o 
   1  11  -5        2.32        8.93      5.33 o 
   2  11  -5       21.89       25.86      9.53 o 
   0   0  -4     2141.65     1941.78     48.76 o 
   2   0  -4      108.17      108.76      3.01 o 
   4   0  -4     1097.47     1174.91     20.73 o 
   6   0  -4      294.29      274.25      5.92 o 
   8   0  -4      838.96      885.42     28.41 o 
  10   0  -4      191.95      190.56      5.49 o 
  12   0  -4      224.73      229.59      9.98 o 
  14   0  -4        0.23       -0.31      2.97 o 
   0   1  -4     2376.09     2409.79     36.28 o 
   1   1  -4     2107.67     2047.94     22.00 o 
   2   1  -4      261.90      298.50      4.14 o 
   3   1  -4      594.74      637.48      8.81 o 
   4   1  -4      735.45      800.57     10.46 o 
   5   1  -4     2278.94     2380.80     29.59 o 
   6   1  -4        8.00        8.40      1.26 o 
   7   1  -4       23.83       19.34      1.99 o 
   8   1  -4      184.00      182.20      5.56 o 
   9   1  -4      123.00      116.69      4.61 o 
  10   1  -4      421.02      408.49      8.31 o 
  11   1  -4      240.95      240.57     10.94 o 
  12   1  -4        7.60        7.97      1.88 o 
  13   1  -4       12.39       13.30      3.97 o 
  14   1  -4        6.44        3.46      5.11 o 
  15   1  -4      103.64      113.21      9.07 o 
  16   1  -4       24.03       15.97      5.47 o 
   0   2  -4     2690.47     2750.00     41.42 o 
   1   2  -4      435.47      452.96      5.95 o 
   2   2  -4      750.23      775.39      9.82 o 
   3   2  -4      322.31      324.97      5.19 o 
   4   2  -4     2769.82     2753.43     36.55 o 
   5   2  -4      203.38      205.06      4.21 o 
   6   2  -4      127.02      128.09      3.09 o 
   7   2  -4       39.27       40.88      1.72 o 
   8   2  -4      101.02      105.56      4.45 o 
   9   2  -4      350.16      349.89      9.12 o 
  10   2  -4       69.74       86.96      7.98 o 
  11   2  -4      129.24      111.31      7.95 o 
  12   2  -4      213.42      199.27     11.30 o 
  13   2  -4       23.25       23.53      4.99 o 
  14   2  -4       53.30       39.87      6.31 o 
  15   2  -4       30.67       49.89      6.93 o 
   0   3  -4     1903.79     2038.02     64.43 o 
   1   3  -4     1305.94     1264.09     18.21 o 
   2   3  -4      175.41      182.10      4.29 o 
   3   3  -4      486.27      430.58      8.94 o 
   4   3  -4       16.02       14.58      1.50 o 
   5   3  -4      190.17      187.90      4.42 o 
   6   3  -4      345.78      348.25      7.31 o 
   7   3  -4      435.30      438.10      7.54 o 
   8   3  -4      157.11      148.71      4.29 o 
   9   3  -4      462.62      450.14      8.56 o 
  10   3  -4      334.74      316.25      7.33 o 
  11   3  -4       82.65       82.52      4.75 o 
  12   3  -4       19.66       22.67      2.28 o 
  13   3  -4        7.25        8.59      4.73 o 
  14   3  -4        7.02       10.43      4.90 o 
  15   3  -4      143.59      175.42     12.74 o 
   0   4  -4      727.32      775.46     20.03 o 
   1   4  -4      383.44      374.33      8.36 o 
   2   4  -4      739.88      686.57     12.73 o 
   3   4  -4      336.87      322.00      6.51 o 
   4   4  -4     1214.77     1174.21     22.25 o 
   5   4  -4      144.85      143.45      5.55 o 
   6   4  -4        9.11       10.08      1.55 o 
   7   4  -4      184.90      190.56      4.66 o 
   8   4  -4      236.72      226.27      5.66 o 
   9   4  -4       12.02       13.55      2.61 o 
  10   4  -4       86.60       88.31      5.98 o 
  11   4  -4       55.30       58.57      4.70 o 
  12   4  -4       27.47       32.08      3.76 o 
  13   4  -4        2.77        4.90      3.14 o 
  14   4  -4       24.76       16.80      6.01 o 
  15   4  -4       25.44       20.30      6.88 o 
   0   5  -4      679.01      767.95     25.32 o 
   1   5  -4      180.30      189.99      5.68 o 
   2   5  -4      595.06      602.40     14.75 o 
   3   5  -4       74.78       78.82      3.66 o 
   4   5  -4      570.56      537.43     12.89 o 
   5   5  -4      211.22      213.02      6.02 o 
   6   5  -4      208.48      226.85      7.98 o 
   7   5  -4      327.78      337.84      9.13 o 
   8   5  -4      240.34      230.63      8.84 o 
   9   5  -4        8.79        7.09      2.92 o 
  10   5  -4       18.34       15.44      3.73 o 
  11   5  -4        5.20        4.66      3.22 o 
  12   5  -4        3.00        3.49      3.23 o 
  13   5  -4       23.91       24.22      3.64 o 
  14   5  -4       16.58       22.39      7.11 o 
   0   6  -4      495.98      457.10     14.71 o 
   1   6  -4       48.19       52.41      3.86 o 
   2   6  -4       10.47       11.34      2.26 o 
   3   6  -4      213.25      207.77      7.37 o 
   4   6  -4      172.85      160.95      6.58 o 
   5   6  -4      243.83      254.65      8.32 o 
   6   6  -4      361.91      358.28     10.11 o 
   7   6  -4      189.37      188.27      7.88 o 
   8   6  -4       44.27       48.98      4.70 o 
   9   6  -4        0.84        1.26      3.63 o 
  10   6  -4        8.48       10.21      4.22 o 
  11   6  -4       30.76       32.73      5.40 o 
  12   6  -4       21.33       25.38      5.05 o 
  13   6  -4       12.11       15.17      7.31 o 
   0   7  -4      113.79      112.16     10.09 o 
   1   7  -4       79.30       77.79      4.98 o 
   2   7  -4       46.01       34.89      3.86 o 
   3   7  -4       37.97       38.38      5.97 o 
   4   7  -4      469.82      453.30     12.45 o 
   5   7  -4      125.36      146.43     11.49 o 
   6   7  -4      293.48      304.56      9.65 o 
   7   7  -4       96.28       96.65      6.82 o 
   8   7  -4       51.47       59.05      5.56 o 
   9   7  -4       16.61       21.43      5.54 o 
  10   7  -4       13.17       19.95      5.54 o 
  11   7  -4        8.52        8.09      4.74 o 
  12   7  -4        4.24        4.61      4.77 o 
   0   8  -4      133.40      112.39     10.66 o 
   1   8  -4       30.19       24.82      7.05 o 
   2   8  -4       44.38       44.93      5.48 o 
   3   8  -4      127.76      131.96      8.08 o 
   4   8  -4       35.19       32.67      5.06 o 
   5   8  -4       26.77       28.46      4.98 o 
   6   8  -4       24.75       24.59      4.92 o 
   7   8  -4       29.68       22.53      4.91 o 
   8   8  -4        9.91       11.53      4.29 o 
   9   8  -4       17.54       10.33      5.47 o 
  10   8  -4       21.61       17.61      6.18 o 
  11   8  -4       37.14       45.16      7.46 o 
   0   9  -4       70.50       63.44      9.57 o 
   1   9  -4       21.30       25.10      5.06 o 
   2   9  -4       15.75       11.01      4.13 o 
   3   9  -4       15.62       14.38      4.54 o 
   4   9  -4       67.54       54.52      6.41 o 
   5   9  -4       24.77       32.83      5.59 o 
   6   9  -4       66.35       70.96      7.13 o 
   7   9  -4       10.27       10.95      5.16 o 
   8   9  -4        8.78       12.71      6.41 o 
   9   9  -4       10.28       -1.03      4.96 o 
   0  10  -4        5.11       -1.72      5.90 o 
   1  10  -4       27.51       27.50      5.69 o 
   2  10  -4       10.46        5.38      4.25 o 
   3  10  -4       10.67        3.64     12.19 o 
   4  10  -4       11.35        8.20      4.66 o 
   5  10  -4        6.98        5.86      5.52 o 
   6  10  -4        0.95        2.68      4.46 o 
   7  10  -4        2.21        1.03      5.81 o 
   0  11  -4       54.70       64.66     11.35 o 
   1  11  -4        1.25        9.53      5.88 o 
   2  11  -4       12.63       18.44      5.76 o 
   3  11  -4        8.82        5.75      4.96 o 
   2   0  -3     9017.23     8979.39    152.63 o 
   4   0  -3      590.04      621.13     11.39 o 
   6   0  -3       17.75       14.26      1.48 o 
   8   0  -3      382.83      409.02      8.53 o 
  10   0  -3     1581.52     1555.17     27.91 o 
  12   0  -3      100.41       93.03      6.79 o 
  14   0  -3      135.68      146.51      9.23 o 
  16   0  -3        1.40        0.12      4.33 o 
   1   1  -3     5213.13     5156.35     53.49 o 
   2   1  -3     1471.59     1516.71     16.33 o 
   3   1  -3      150.25      155.49      2.54 o 
   4   1  -3     1842.21     1892.54     28.76 o 
   5   1  -3      810.95      800.73     13.10 o 
   6   1  -3       98.37      105.48      3.74 o 
   7   1  -3      712.42      744.63     14.85 o 
   8   1  -3       33.46       31.29      1.45 o 
   9   1  -3     1272.86     1247.18     16.12 o 
  10   1  -3       65.73       67.39      2.38 o 
  11   1  -3       18.59       21.68      1.91 o 
  12   1  -3       20.50       17.99      2.57 o 
  13   1  -3      283.70      295.53      9.57 o 
  14   1  -3        8.42        6.45      2.64 o 
  15   1  -3       14.04       16.37      3.23 o 
  16   1  -3        0.68       -0.68      4.81 o 
   1   2  -3      342.03      370.47      6.79 o 
   2   2  -3       76.01       53.01      2.70 o 
   3   2  -3      417.10      441.04      7.14 o 
   4   2  -3       56.68       50.25      1.89 o 
   5   2  -3      830.87      933.21     15.15 o 
   6   2  -3      424.06      419.79      6.77 o 
   7   2  -3      187.12      199.61      5.16 o 
   8   2  -3        9.06        8.94      1.07 o 
   9   2  -3      451.85      421.53      7.10 o 
  10   2  -3      723.02      715.14     13.82 o 
  11   2  -3      484.96      458.59     11.91 o 
  12   2  -3       43.17       41.08      3.19 o 
  13   2  -3       19.97       20.43      2.81 o 
  14   2  -3      122.99      115.07      5.66 o 
  15   2  -3        3.41        1.13      2.45 o 
  16   2  -3       25.88       39.51      7.28 o 
   1   3  -3      678.16      710.60     13.20 o 
   2   3  -3     2170.07     2141.80     29.44 o 
   3   3  -3      680.51      663.91     10.54 o 
   4   3  -3      377.01      392.80      7.13 o 
   5   3  -3     1460.19     1484.38     23.54 o 
   6   3  -3       82.62       90.12      2.74 o 
   7   3  -3      277.11      257.39      5.06 o 
   8   3  -3       65.13       59.35      2.38 o 
   9   3  -3      247.38      246.30      8.35 o 
  10   3  -3        2.37        0.25      1.98 o 
  11   3  -3      124.59      112.53      5.75 o 
  12   3  -3       27.69       29.08      3.05 o 
  13   3  -3       32.40       33.28      3.38 o 
  14   3  -3        5.91        0.95      2.43 o 
  15   3  -3        8.84        9.65      5.66 o 
   1   4  -3     2052.79     2125.19     33.24 o 
   2   4  -3      816.33      865.66     15.01 o 
   3   4  -3       57.06       50.17      2.37 o 
   4   4  -3      275.15      246.91      6.09 o 
   5   4  -3      165.92      167.59      4.66 o 
   6   4  -3      516.98      506.30      8.83 o 
   7   4  -3      155.03      152.76      4.07 o 
   8   4  -3       68.54       73.88      3.23 o 
   9   4  -3      127.15      128.75      4.72 o 
  10   4  -3       80.61       88.16      6.28 o 
  11   4  -3       44.87       34.15      4.34 o 
  12   4  -3       38.93       39.58      5.85 o 
  13   4  -3        3.17        4.49      2.78 o 
  14   4  -3       63.37       73.89      5.11 o 
  15   4  -3       24.98       40.75      7.74 o 
   1   5  -3      255.30      237.49      6.28 o 
   2   5  -3      273.28      259.87      6.62 o 
   3   5  -3      260.95      255.69      7.48 o 
   4   5  -3      214.15      228.84      8.83 o 
   5   5  -3      259.43      255.27      9.65 o 
   6   5  -3      220.46      224.12      7.10 o 
   7   5  -3       26.81       24.48      2.38 o 
   8   5  -3       35.56       35.02      3.82 o 
   9   5  -3        8.11        4.63      2.75 o 
  10   5  -3       77.43       68.10      6.28 o 
  11   5  -3       17.89       15.43      3.93 o 
  12   5  -3       21.50       21.31      5.31 o 
  13   5  -3       60.04       68.06      7.78 o 
  14   5  -3       26.56       20.41      4.02 o 
   1   6  -3      353.59      330.29      9.46 o 
   2   6  -3      350.69      333.14      9.55 o 
   3   6  -3      698.51      709.07     16.92 o 
   4   6  -3       94.55      108.01      5.66 o 
   5   6  -3      925.18      895.76     19.38 o 
   6   6  -3      185.96      194.67      7.03 o 
   7   6  -3       18.52       13.32      3.50 o 
   8   6  -3        0.43        2.36      2.68 o 
   9   6  -3        1.81        4.02      2.93 o 
  10   6  -3       10.61       11.01      4.28 o 
  11   6  -3       10.06        8.18      4.20 o 
  12   6  -3        3.19       -0.77      3.67 o 
  13   6  -3       21.42       36.96      8.82 o 
   1   7  -3      448.17      447.43     14.85 o 
   2   7  -3      205.84      214.66      9.64 o 
   3   7  -3      265.82      239.58     10.31 o 
   4   7  -3       99.09       91.77      6.52 o 
   5   7  -3       53.75       56.77      4.40 o 
   6   7  -3      174.01      163.00     10.55 o 
   7   7  -3       41.52       37.36      4.77 o 
   8   7  -3        0.97       -1.57      3.56 o 
   9   7  -3       75.97       78.69      8.18 o 
  10   7  -3       60.70       74.06      7.82 o 
  11   7  -3       12.90       12.33      4.93 o 
  12   7  -3       18.33       22.67      5.93 o 
   1   8  -3       79.67       70.03      7.33 o 
   2   8  -3      174.87      171.70      9.12 o 
   3   8  -3      143.09      156.70      8.99 o 
   4   8  -3       31.82       30.06      5.27 o 
   5   8  -3      166.84      160.84      9.13 o 
   6   8  -3       18.99       15.45      4.14 o 
   7   8  -3        0.93        0.42      3.54 o 
   8   8  -3        0.71        7.37      5.00 o 
   9   8  -3       86.36       94.50      9.95 o 
  10   8  -3        6.52        5.50      5.25 o 
  11   8  -3       21.05       17.56      6.24 o 
   1   9  -3        3.70        2.42      3.48 o 
   2   9  -3       55.50       61.77      6.48 o 
   3   9  -3       36.26       39.58     10.87 o 
   4   9  -3       31.47       26.95      5.20 o 
   5   9  -3       16.33        7.74      4.18 o 
   6   9  -3       13.45        9.53      4.37 o 
   7   9  -3        0.26       -3.12      3.74 o 
   8   9  -3        0.39        0.69      5.00 o 
   9   9  -3        5.88        1.35      5.69 o 
  10   9  -3       29.58       38.65      8.13 o 
   1  10  -3       24.32       25.00      8.59 o 
   2  10  -3       10.15        6.58      4.52 o 
   3  10  -3        7.10        6.57      8.45 o 
   4  10  -3       15.18       11.46      4.73 o 
   5  10  -3       41.72       64.21      7.34 o 
   6  10  -3        3.57        2.68      4.63 o 
   7  10  -3        9.24        5.86      6.14 o 
   8  10  -3        3.24       11.38      6.55 o 
   1  11  -3        0.38        3.85      4.80 o 
   2  11  -3        1.80        1.86      4.52 o 
   3  11  -3        3.82        2.34      4.42 o 
   4  11  -3        3.31        5.95      4.89 o 
   0   0  -2    12731.54    12776.54    260.59 o 
   2   0  -2     4837.82     4915.00     72.18 o 
   4   0  -2     1490.65     1409.46     29.96 o 
   6   0  -2      149.08      157.62      4.94 o 
   8   0  -2     1199.75     1096.38     59.30 o 
  10   0  -2     2770.09     2683.49     46.62 o 
  12   0  -2       86.78       93.12      7.22 o 
  14   0  -2       20.98       21.20      5.02 o 
  16   0  -2      110.35      115.14      9.61 o 
   0   1  -2     4069.18     4158.46     60.19 o 
   1   1  -2     1507.08     1545.21     16.19 o 
   2   1  -2     6074.69     5981.81     61.36 o 
   3   1  -2     1110.64     1065.45     11.82 o 
   4   1  -2      760.31      796.96     14.88 o 
   5   1  -2      243.29      249.11      4.51 o 
   6   1  -2      789.30      864.36     12.28 o 
   7   1  -2      317.39      278.22      6.08 o 
   8   1  -2      159.59      157.83      3.61 o 
   9   1  -2      331.38      325.14      5.29 o 
  10   1  -2      171.92      159.44      3.82 o 
  11   1  -2      921.19      902.46     17.34 o 
  12   1  -2      103.90       94.25      5.16 o 
  13   1  -2      132.42      143.87      9.45 o 
  14   1  -2       12.67       17.64      3.26 o 
  15   1  -2       77.16       93.68      5.82 o 
  16   1  -2        0.46       -1.64      3.10 o 
   0   2  -2     5830.01     5702.60     96.73 o 
   1   2  -2     9978.77     9934.51    118.10 o 
   2   2  -2     2470.29     2531.48     31.04 o 
   3   2  -2     1483.67     1559.72     21.39 o 
   4   2  -2     1926.64     1855.52     28.18 o 
   5   2  -2      424.13      434.57      6.87 o 
   6   2  -2     1545.31     1659.68     22.89 o 
   7   2  -2      480.91      518.48      9.07 o 
   8   2  -2      578.97      559.03      9.86 o 
   9   2  -2       73.44       75.59      2.40 o 
  10   2  -2       66.64       72.28      2.93 o 
  11   2  -2      100.73       98.60      4.99 o 
  12   2  -2      130.51      131.39      6.03 o 
  13   2  -2       14.04       11.87      5.95 o 
  14   2  -2      119.44      124.06      6.53 o 
  15   2  -2        0.56        1.24      3.52 o 
  16   2  -2       14.38       17.92      3.83 o 
   0   3  -2     3382.92     3401.74     59.66 o 
   1   3  -2     2297.47     2453.27     30.06 o 
   2   3  -2      465.29      541.11      8.80 o 
   3   3  -2      771.37      726.88     12.49 o 
   4   3  -2       14.10        9.87      1.59 o 
   5   3  -2      986.56     1018.77     14.83 o 
   6   3  -2      223.76      239.95      4.80 o 
   7   3  -2      222.11      220.40      4.57 o 
   8   3  -2       98.92      101.70      3.53 o 
   9   3  -2       15.25       18.16      1.62 o 
  10   3  -2      149.26      139.86      4.29 o 
  11   3  -2      152.41      147.61      6.39 o 
  12   3  -2       85.89       80.98      5.00 o 
  13   3  -2       45.15       42.07      7.55 o 
  14   3  -2       12.08       13.50      5.60 o 
  15   3  -2       99.46      108.60      6.41 o 
   0   4  -2     1573.68     1566.25     35.37 o 
   1   4  -2      310.88      288.11      6.52 o 
   2   4  -2      579.89      575.60     12.40 o 
   3   4  -2      298.50      288.84      5.94 o 
   4   4  -2     1045.33     1111.53     17.46 o 
   5   4  -2      142.88      137.52      3.76 o 
   6   4  -2      216.20      228.17      5.08 o 
   7   4  -2      292.26      282.54      5.84 o 
   8   4  -2      368.68      364.84      7.87 o 
   9   4  -2       23.97       21.48      3.06 o 
  10   4  -2       70.53       59.61      5.46 o 
  11   4  -2       78.55       69.40      8.13 o 
  12   4  -2        8.57        8.23      3.59 o 
  13   4  -2        6.17        3.55      2.82 o 
  14   4  -2       58.63       64.78     11.48 o 
  15   4  -2       14.40       17.24      3.83 o 
   0   5  -2      336.16      351.54     16.12 o 
   1   5  -2      270.21      290.70      9.67 o 
   2   5  -2      650.93      689.02     12.81 o 
   3   5  -2      217.34      234.69      8.10 o 
   4   5  -2      766.81      770.20     18.67 o 
   5   5  -2      238.62      238.98      6.26 o 
   6   5  -2       22.09       27.69      2.39 o 
   7   5  -2      166.85      169.31      7.74 o 
   8   5  -2       69.17       68.74      4.84 o 
   9   5  -2       98.59       93.67      5.81 o 
  10   5  -2       66.67       62.55      6.34 o 
  11   5  -2       77.66       79.54      5.56 o 
  12   5  -2       11.18       12.13      3.30 o 
  13   5  -2       14.66       14.17      3.67 o 
  14   5  -2       28.60       42.15      4.89 o 
   0   6  -2       56.34       46.24      6.16 o 
   1   6  -2      228.28      228.64      9.20 o 
   2   6  -2       79.69       79.38      5.31 o 
   3   6  -2      174.59      192.82     15.42 o 
   4   6  -2      157.34      167.90      6.46 o 
   5   6  -2        4.45        0.84      2.18 o 
   6   6  -2       45.74       44.22      3.63 o 
   7   6  -2      220.26      212.12     15.28 o 
   8   6  -2        2.24        3.65      2.98 o 
   9   6  -2       69.61       61.40      6.91 o 
  10   6  -2       34.07       39.02      5.93 o 
  11   6  -2       32.68       35.28      6.02 o 
  12   6  -2       20.95       24.86      5.45 o 
  13   6  -2        0.22       -1.57      2.99 o 
  14   6  -2        2.40        6.84     11.30 o 
   0   7  -2      163.32      198.89     12.80 o 
   1   7  -2      121.89      126.53     17.24 o 
   2   7  -2      139.92      136.03      7.51 o 
   3   7  -2       77.15       66.98      5.71 o 
   4   7  -2      859.04      804.61     32.21 o 
   5   7  -2       26.57       29.57      5.29 o 
   6   7  -2       59.99       71.01      5.79 o 
   7   7  -2       19.90       19.23      5.66 o 
   8   7  -2       57.94       61.66      9.57 o 
   9   7  -2       46.71       54.43      7.22 o 
  10   7  -2       20.32       24.21      5.91 o 
  11   7  -2       20.51       24.34      6.06 o 
  12   7  -2       32.21       38.45      5.38 o 
  13   7  -2        1.34       -3.38      3.38 o 
   0   8  -2      134.22      127.90     11.37 o 
   1   8  -2      113.15      106.19      7.47 o 
   2   8  -2        4.90        9.75      3.90 o 
   3   8  -2        6.40        6.89      4.61 o 
   4   8  -2       27.44       28.10      4.66 o 
   5   8  -2       50.89       58.64      5.76 o 
   6   8  -2        1.29       -3.42      3.58 o 
   7   8  -2      139.97      145.08      8.65 o 
   8   8  -2       15.99       19.69      6.13 o 
   9   8  -2       20.23       16.98      6.20 o 
  10   8  -2        7.89        4.86      5.23 o 
  11   8  -2       24.58       30.83      7.25 o 
   0   9  -2      152.22      139.24     12.52 o 
   1   9  -2       26.97       30.16      5.19 o 
   2   9  -2       16.34       12.22      4.21 o 
   3   9  -2       10.77       11.44      4.96 o 
   4   9  -2      121.46      128.86      8.60 o 
   5   9  -2       16.29       16.08      4.80 o 
   6   9  -2       23.77       21.79      5.17 o 
   7   9  -2        0.73       -0.46      5.81 o 
   8   9  -2       23.47       25.58      7.33 o 
   9   9  -2        1.67        7.45      5.84 o 
  10   9  -2       22.23       34.65      8.10 o 
   0  10  -2       11.42       20.40      7.56 o 
   1  10  -2        7.16        7.28      4.46 o 
   2  10  -2       15.07       14.63      5.18 o 
   3  10  -2        2.09        2.01      4.03 o 
   4  10  -2       19.80       20.14      5.50 o 
   5  10  -2       30.38       31.81      6.11 o 
   6  10  -2       21.34       34.79      9.36 o 
   7  10  -2       11.20        8.21      6.64 o 
   8  10  -2        4.73       11.56      6.64 o 
   0  11  -2       58.27       52.33     10.34 o 
   1  11  -2        7.63        0.71      7.57 o 
   2  11  -2       10.34       16.08      5.37 o 
   3  11  -2        3.66        2.51      5.17 o 
   4  11  -2       18.08       22.26      7.75 o 
   5  11  -2        1.19        0.13      4.50 o 
   2   0  -1     1603.40     1629.33     33.70 o 
   4   0  -1     1903.76     1881.24     32.78 o 
   6   0  -1     2079.28     2013.84     42.16 o 
   8   0  -1     1163.30     1123.75     20.45 o 
  10   0  -1     1415.94     1378.43     25.12 o 
  12   0  -1      115.24      102.03      8.09 o 
  14   0  -1      219.69      222.79     13.14 o 
  16   0  -1       23.66       28.45      6.69 o 
   1   1  -1    12803.46    12014.93    143.54 o 
   2   1  -1      378.75      390.08      5.27 o 
   3   1  -1     8591.31     8368.12     99.35 o 
   4   1  -1      567.43      615.91      8.81 o 
   5   1  -1     1617.74     1647.75     24.79 o 
   6   1  -1      653.10      721.75     10.36 o 
   7   1  -1      244.83      233.57      4.32 o 
   8   1  -1       77.97       82.12      2.49 o 
   9   1  -1      843.02      860.22     11.64 o 
  10   1  -1        2.22       -0.17      1.17 o 
  11   1  -1      307.02      307.92      9.71 o 
  12   1  -1       75.10       75.73      4.85 o 
  13   1  -1      288.33      265.00      9.74 o 
  14   1  -1       16.85       15.09      3.53 o 
  15   1  -1        8.92       12.87      6.59 o 
  16   1  -1        3.63        0.76      4.59 o 
   1   2  -1     9348.82     9252.69    109.78 o 
   2   2  -1     1799.74     1731.31     23.44 o 
   3   2  -1      320.67      298.98      4.63 o 
   4   2  -1      180.83      185.18      3.62 o 
   5   2  -1     1270.32     1361.94     20.76 o 
   6   2  -1      536.00      479.40     14.25 o 
   7   2  -1      126.35      136.59      5.81 o 
   8   2  -1       76.71       72.11      2.27 o 
   9   2  -1      118.53      112.48      2.95 o 
  10   2  -1      608.02      604.67     16.24 o 
  11   2  -1       10.18        9.96      3.32 o 
  12   2  -1        9.44        8.69      2.80 o 
  13   2  -1        5.33        4.88      2.69 o 
  14   2  -1       77.47       84.28      5.75 o 
  15   2  -1       33.98       31.98      4.45 o 
  16   2  -1       52.45       60.31      6.95 o 
   1   3  -1     1744.69     1756.44     24.41 o 
   2   3  -1       35.97       36.08      2.44 o 
   3   3  -1      542.01      582.79      9.09 o 
   4   3  -1       57.28       64.05      2.82 o 
   5   3  -1     3525.63     3722.84     49.47 o 
   6   3  -1       52.39       66.51      3.45 o 
   7   3  -1      118.70      110.13      3.12 o 
   8   3  -1       61.38       61.22      2.46 o 
   9   3  -1      230.58      240.04      8.07 o 
  10   3  -1      225.55      212.96      7.82 o 
  11   3  -1        3.44        0.92      4.55 o 
  12   3  -1       85.16       81.21      6.02 o 
  13   3  -1      138.01      132.59      6.94 o 
  14   3  -1       12.57       10.09      3.48 o 
  15   3  -1       20.74       23.60      4.16 o 
   1   4  -1      386.59      434.66      9.76 o 
   2   4  -1      384.95      366.28      8.94 o 
   3   4  -1      137.61      139.53      3.68 o 
   4   4  -1      151.73      165.77      4.10 o 
   5   4  -1      115.60      126.06      5.00 o 
   6   4  -1      238.94      252.85      5.40 o 
   7   4  -1       15.48       13.18      1.82 o 
   8   4  -1       19.64       19.94      1.82 o 
   9   4  -1       70.24       59.78      7.82 o 
  10   4  -1      105.20      100.99      5.72 o 
  11   4  -1       85.98       80.27      5.36 o 
  12   4  -1       70.52       65.87      5.05 o 
  13   4  -1       35.32       34.11      4.27 o 
  14   4  -1       15.75       14.24      3.67 o 
  15   4  -1        3.92        5.12      3.52 o 
   1   5  -1      708.17      797.11     29.37 o 
   2   5  -1      167.57      174.51      5.89 o 
   3   5  -1      836.95      831.75     24.56 o 
   4   5  -1      465.10      493.33     11.52 o 
   5   5  -1     1148.47     1156.30     23.11 o 
   6   5  -1      696.22      721.65     15.58 o 
   7   5  -1       47.59       39.88      3.24 o 
   8   5  -1        8.56        7.41      2.67 o 
   9   5  -1       41.41       38.92      4.13 o 
  10   5  -1      288.03      251.59     17.35 o 
  11   5  -1       12.06       10.66      3.22 o 
  12   5  -1        2.20        1.48      3.51 o 
  13   5  -1       75.98       71.99      5.84 o 
  14   5  -1        6.47        5.87      3.61 o 
   1   6  -1        4.00        3.75      2.49 o 
   2   6  -1        2.18        2.60      4.01 o 
   3   6  -1      389.26      404.93     10.60 o 
   4   6  -1       17.19       22.82      2.97 o 
   5   6  -1      531.18      507.45     12.55 o 
   6   6  -1      220.37      222.30      9.15 o 
   7   6  -1       43.18       40.84      4.51 o 
   8   6  -1      123.28      121.78      7.05 o 
   9   6  -1       12.02       17.80      5.13 o 
  10   6  -1       50.54       62.78      7.18 o 
  11   6  -1       54.13       56.22      5.48 o 
  12   6  -1        0.03        0.59      3.27 o 
  13   6  -1       88.88       84.87      6.82 o 
  14   6  -1       10.42       17.35      4.51 o 
   1   7  -1       31.57       25.35      4.12 o 
   2   7  -1       48.09       44.70      4.89 o 
   3   7  -1       38.85       35.23      4.65 o 
   4   7  -1       71.87       77.53      6.05 o 
   5   7  -1       24.16       17.67      7.68 o 
   6   7  -1      308.63      293.50     11.52 o 
   7   7  -1       41.38       39.59      4.86 o 
   8   7  -1        5.93        6.12      3.45 o 
   9   7  -1       15.44       11.32      5.09 o 
  10   7  -1       31.21       24.66      6.29 o 
  11   7  -1       23.35       34.52      5.93 o 
  12   7  -1        3.39        5.05      3.85 o 
  13   7  -1       21.87       28.51      5.13 o 
   1   8  -1      308.46      327.36     12.74 o 
   2   8  -1       63.64       67.31      6.00 o 
   3   8  -1       47.49       49.37      5.44 o 
   4   8  -1        1.64       -0.62      3.29 o 
   5   8  -1       77.98       80.77      6.51 o 
   6   8  -1       23.81       23.06      4.56 o 
   7   8  -1       38.21       46.84      5.58 o 
   8   8  -1        2.65       -0.67      4.64 o 
   9   8  -1       99.84      104.62     10.32 o 
  10   8  -1       36.19       35.69      7.27 o 
  11   8  -1        1.05        5.83      5.40 o 
  12   8  -1       14.01       17.34      4.86 o 
   1   9  -1       28.06       30.00      5.33 o 
   2   9  -1       14.10        9.02      4.23 o 
   3   9  -1       27.76       32.49      9.04 o 
   4   9  -1       17.46       17.18      4.77 o 
   5   9  -1        1.71        9.85      7.81 o 
   6   9  -1       21.02       20.21      4.99 o 
   7   9  -1       12.21       12.47      6.16 o 
   8   9  -1        2.71       -4.63      4.63 o 
   9   9  -1        5.13        6.51      5.77 o 
  10   9  -1       30.89       36.05      8.25 o 
   1  10  -1      112.68      118.98      9.09 o 
   2  10  -1       20.00       15.14      5.17 o 
   3  10  -1       32.12       42.86     12.62 o 
   4  10  -1       16.50       24.46      5.50 o 
   5  10  -1       17.40       23.40      5.41 o 
   6  10  -1        0.34        1.17      5.20 o 
   7  10  -1        0.92       -3.45      5.32 o 
   8  10  -1        0.95       -0.46      5.75 o 
   1  11  -1        7.61       -1.33      4.42 o 
   2  11  -1        0.77       -3.38      4.23 o 
   3  11  -1        7.89        0.42      6.35 o 
   4  11  -1        0.42        0.04      4.46 o 
   5  11  -1        2.60        0.36      6.27 o 
   2   0   0     1793.37     1734.93     29.80 o 
   4   0   0       14.36       21.63      1.64 o 
   6   0   0      877.18      894.74     16.28 o 
   8   0   0     1704.83     1709.00     30.18 o 
  10   0   0      703.61      663.76     13.25 o 
  12   0   0        0.87        0.44      3.50 o 
  14   0   0      220.69      241.67     14.37 o 
  16   0   0       23.99       40.86      7.63 o 
   1   1   0       24.39       25.27      0.93 o 
   2   1   0       27.01       21.15      1.36 o 
   3   1   0     6312.06     6146.15     72.88 o 
   4   1   0     1877.24     1931.53     25.64 o 
   5   1   0     1411.40     1447.66     17.88 o 
   6   1   0      172.54      175.67      3.72 o 
   7   1   0      225.36      234.07      4.42 o 
   8   1   0      183.94      180.02      3.47 o 
   9   1   0      124.07      124.22      2.85 o 
  10   1   0       83.86       82.88      2.96 o 
  11   1   0      807.15      750.74     19.49 o 
  12   1   0       54.25       55.10      4.81 o 
  13   1   0      139.22      141.00      7.30 o 
  14   1   0       50.39       55.22      5.13 o 
  15   1   0       48.10       54.47      5.45 o 
  16   1   0        2.25        5.53      3.88 o 
   0   2   0    12178.65    11966.60    232.02 o 
   1   2   0      502.95      508.67      7.62 o 
   2   2   0      176.85      184.30      3.18 o 
   3   2   0      205.44      269.00      4.65 o 
   4   2   0     3558.05     3579.88     47.07 o 
   5   2   0     1957.45     2216.23     29.70 o 
   6   2   0     1350.54     1459.24     18.45 o 
   7   2   0      187.70      207.25      4.18 o 
   8   2   0      779.69      774.86     11.69 o 
   9   2   0      113.86      108.68      3.36 o 
  10   2   0      197.55      181.38      6.80 o 
  11   2   0      782.79      755.34     27.83 o 
  12   2   0        5.58        3.81      2.86 o 
  13   2   0        8.31        0.21      2.86 o 
  14   2   0      131.23      150.61      7.99 o 
  15   2   0        4.19       -2.15      3.37 o 
  16   2   0        0.28       -0.75      5.16 o 
   0   3   0     2237.86     2551.57     44.30 o 
   1   3   0      520.44      437.41      6.60 o 
   2   3   0      353.08      394.18      7.51 o 
   3   3   0      495.88      537.43      9.57 o 
   4   3   0        3.72        1.17      1.47 o 
   5   3   0      731.95      685.94     20.58 o 
   6   3   0       19.38       27.24      1.63 o 
   7   3   0       42.95       43.60      2.88 o 
   8   3   0       57.98       61.03      2.58 o 
   9   3   0       18.90       17.65      1.85 o 
  10   3   0       23.65       19.37      5.08 o 
  11   3   0       43.31       49.19      4.35 o 
  12   3   0       37.32       40.19      4.22 o 
  13   3   0        0.31        0.96      2.96 o 
  14   3   0        0.53        1.01      3.12 o 
  15   3   0       96.97      116.84      7.69 o 
  16   3   0        3.26        3.10      3.86 o 
   0   4   0      897.85     1048.33     48.41 o 
   1   4   0       67.47       79.15      3.73 o 
   2   4   0       62.88       62.23      3.28 o 
   3   4   0       10.93       15.08      2.68 o 
   4   4   0      190.95      218.95      6.25 o 
   5   4   0      235.59      310.20      7.16 o 
   6   4   0     1289.33     1444.12     29.97 o 
   7   4   0      765.10      744.36     13.47 o 
   8   4   0      247.38      268.15      6.62 o 
   9   4   0      321.29      298.29      8.42 o 
  10   4   0       34.06       35.87      3.94 o 
  11   4   0       55.30       54.88      4.80 o 
  12   4   0        1.77        3.36      2.95 o 
  13   4   0        3.03        4.66      3.20 o 
  14   4   0       52.57       51.09      8.86 o 
  15   4   0        6.97        6.12      3.98 o 
   0   5   0        6.94        0.09      2.92 o 
   1   5   0      200.70      197.25      7.71 o 
   2   5   0      174.19      176.12      9.86 o 
   3   5   0      755.92      766.99     37.40 o 
   4   5   0      336.70      352.67      9.23 o 
   5   5   0        7.15       13.13      2.38 o 
   6   5   0       12.34       12.38      2.38 o 
   7   5   0        0.03        0.46      1.82 o 
   8   5   0        4.00        0.70      2.40 o 
   9   5   0       52.78       53.07      4.74 o 
  10   5   0       20.46       19.97      3.73 o 
  11   5   0      159.56      169.62      8.41 o 
  12   5   0      167.59      166.87      8.50 o 
  13   5   0        2.22        8.69      3.62 o 
  14   5   0       37.67       36.63      5.31 o 
   0   6   0     1082.56     1048.81     37.36 o 
   1   6   0       25.16       25.43      3.62 o 
   2   6   0       19.34       22.38      7.39 o 
   3   6   0      120.60      127.80      6.85 o 
   4   6   0       31.56       37.09      5.11 o 
   5   6   0      189.73      188.81      6.99 o 
   6   6   0        4.55        7.16      3.08 o 
   7   6   0      495.91      463.42     14.65 o 
   8   6   0        2.74        0.99      2.92 o 
   9   6   0      343.69      328.47     15.25 o 
  10   6   0       17.04       12.34      4.81 o 
  11   6   0       10.68       14.90      3.96 o 
  12   6   0       41.99       47.50      7.87 o 
  13   6   0       14.43       12.86      4.45 o 
  14   6   0       25.84       26.27      5.09 o 
   0   7   0      150.29      158.07     11.70 o 
   1   7   0       10.18        7.62      3.07 o 
   2   7   0       25.64       21.96      3.98 o 
   3   7   0       91.86       95.91      6.54 o 
   4   7   0      392.46      396.22     19.10 o 
   5   7   0        0.90        4.34      7.11 o 
   6   7   0        1.25        1.26      2.96 o 
   7   7   0       31.86       36.86      4.71 o 
   8   7   0      112.33      108.41      9.61 o 
   9   7   0       12.09        9.93      5.25 o 
  10   7   0       16.16       16.06      4.30 o 
  11   7   0      114.67      116.13      7.94 o 
  12   7   0       32.47       27.65      5.21 o 
  13   7   0        0.02        2.75      3.89 o 
   0   8   0       19.01       24.36      6.69 o 
   1   8   0       49.01       53.27      9.02 o 
   2   8   0        1.68        3.39      3.39 o 
   3   8   0        0.07       -2.43      2.95 o 
   4   8   0        4.55       10.55      3.68 o 
   5   8   0       25.07       30.14      8.36 o 
   6   8   0       15.39       17.29      4.23 o 
   7   8   0       31.60       32.15      5.07 o 
   8   8   0       51.39       47.92      7.74 o 
   9   8   0       20.81       18.02      6.19 o 
  10   8   0        0.36        2.93      3.82 o 
  11   8   0       41.87       49.74      6.32 o 
  12   8   0       33.58       38.44      6.12 o 
   0   9   0      177.86      189.17     14.52 o 
   1   9   0       46.44       46.02      6.02 o 
   2   9   0        7.24       14.08      4.42 o 
   3   9   0        0.11        2.96      3.69 o 
   4   9   0      151.10      168.03      9.82 o 
   5   9   0       24.17       18.00      4.84 o 
   6   9   0        1.16        0.61      6.38 o 
   7   9   0        1.07       -3.73      4.82 o 
   8   9   0       28.29       37.86      8.09 o 
   9   9   0        0.36        0.46      4.05 o 
  10   9   0       41.69       36.65      6.73 o 
   0  10   0       41.51       43.89      9.46 o 
   1  10   0        3.56        9.48      4.71 o 
   2  10   0       27.32       33.74      6.14 o 
   3  10   0        9.76       11.01      4.85 o 
   4  10   0       28.36       33.09      6.13 o 
   5  10   0        0.01        3.69      4.28 o 
   6  10   0        5.28        9.86      6.25 o 
   7  10   0       12.20       11.89      6.83 o 
   8  10   0       56.21       73.73     10.73 o 
   0  11   0      139.63      110.87     13.25 o 
   1  11   0        0.59       -0.56      4.46 o 
   2  11   0       32.83       38.25      6.82 o 
   3  11   0        0.01       -3.91      3.91 o 
   4  11   0        7.59        2.21      4.41 o 
   5  11   0        0.05       10.85      6.75 o 
   2   0   1     1536.45     1569.12     33.68 o 
   4   0   1     1920.24     1950.34     40.55 o 
   6   0   1     2050.40     1989.40     43.03 o 
   8   0   1     1166.79     1117.26     25.95 o 
  10   0   1     1437.41     1370.62     50.40 o 
  12   0   1      121.80      119.20      9.43 o 
  14   0   1      221.80      224.46     14.24 o 
  16   0   1       22.86       21.09      7.16 o 
   1   1   1    12762.18    12198.49    132.81 o 
   2   1   1      375.14      385.72      5.31 o 
   3   1   1     8581.19     8346.37    108.18 o 
   4   1   1      568.67      621.72      8.41 o 
   5   1   1     1617.80     1654.34     22.50 o 
   6   1   1      653.47      713.02     10.68 o 
   7   1   1      251.78      243.14      4.67 o 
   8   1   1       77.82       81.36      2.70 o 
   9   1   1      843.20      860.25     13.08 o 
  10   1   1        2.20        1.75      1.76 o 
  11   1   1      306.87      292.28     10.50 o 
  12   1   1       74.87       73.11      5.44 o 
  13   1   1      288.39      272.20     10.61 o 
  14   1   1       16.83       17.75      5.57 o 
  15   1   1        9.03        9.78      4.08 o 
  16   1   1        3.56        0.93      3.83 o 
   1   2   1     9388.23     9351.96    109.74 o 
   2   2   1     1774.34     1741.07     21.41 o 
   3   2   1      324.12      307.54      4.69 o 
   4   2   1      184.67      192.11      3.42 o 
   5   2   1     1258.16     1336.00     17.07 o 
   6   2   1      529.95      489.61      9.03 o 
   7   2   1      127.75      137.99      3.91 o 
   8   2   1       76.62       74.58      2.75 o 
   9   2   1      114.64      115.26      3.54 o 
  10   2   1      619.49      604.93     16.69 o 
  11   2   1       10.17        4.53      2.86 o 
  12   2   1        8.05        7.85      3.22 o 
  13   2   1        4.91        7.14      4.76 o 
  14   2   1       77.51       86.92      6.40 o 
  15   2   1       34.19       39.38      5.29 o 
  16   2   1       52.11       55.64      6.88 o 
   1   3   1     1768.55     1803.26     24.53 o 
   2   3   1       32.01       28.06      1.84 o 
   3   3   1      526.27      576.72     10.30 o 
   4   3   1       56.33       60.42      2.62 o 
   5   3   1     3513.07     3737.37     55.56 o 
   6   3   1       54.64       74.46      3.74 o 
   7   3   1      117.60      113.78      3.56 o 
   8   3   1       61.64       62.51      3.98 o 
   9   3   1      223.98      229.30      6.12 o 
  10   3   1      222.88      197.05      8.66 o 
  11   3   1        3.63        4.69      2.81 o 
  12   3   1       84.11       77.98      5.72 o 
  13   3   1      143.77      134.05      7.77 o 
  14   3   1       12.49        6.89      3.71 o 
  15   3   1       20.73       24.49      5.44 o 
   1   4   1      383.80      412.98     11.72 o 
   2   4   1      391.41      355.99      8.74 o 
   3   4   1      142.92      131.44      4.79 o 
   4   4   1      149.19      161.69      5.32 o 
   5   4   1      119.32      130.47      4.88 o 
   6   4   1      244.74      254.30      7.14 o 
   7   4   1       15.47       15.72      2.01 o 
   8   4   1       18.19       20.30      2.21 o 
   9   4   1       72.02       64.67      3.90 o 
  10   4   1      106.08       94.21      6.01 o 
  11   4   1       85.65       80.41      5.88 o 
  12   4   1       67.69       70.38      5.72 o 
  13   4   1       33.52       36.47      4.80 o 
  14   4   1       14.82        9.68     12.44 o 
  15   4   1        4.05        3.73      3.89 o 
   1   5   1      713.58      759.34     20.00 o 
   2   5   1      178.78      172.04      7.22 o 
   3   5   1      833.26      829.94     17.32 o 
   4   5   1      463.58      486.50     11.61 o 
   5   5   1     1144.20     1226.72     39.27 o 
   6   5   1      694.51      731.95     23.43 o 
   7   5   1       49.06       48.95      3.54 o 
   8   5   1        8.16        1.92      2.04 o 
   9   5   1       41.14       32.73      4.28 o 
  10   5   1      285.47      247.78     16.18 o 
  11   5   1       11.69       14.30      4.95 o 
  12   5   1        1.95       -2.07      2.95 o 
  13   5   1       76.02       86.05     10.09 o 
  14   5   1        6.22        7.49      3.96 o 
   1   6   1        3.48        1.10      2.33 o 
   2   6   1        2.64        5.00      2.56 o 
   3   6   1      390.11      388.00     12.89 o 
   4   6   1       16.76       18.17      3.58 o 
   5   6   1      534.78      514.74     15.57 o 
   6   6   1      217.59      206.25      9.08 o 
   7   6   1       41.70       38.91      4.57 o 
   8   6   1      122.84      125.85      5.91 o 
   9   6   1       12.92       17.90      3.90 o 
  10   6   1       49.68       53.12      5.51 o 
  11   6   1       53.71       55.75      5.82 o 
  12   6   1        0.06        0.32      3.29 o 
  13   6   1       88.96       89.66      7.39 o 
  14   6   1       10.64        9.82      4.45 o 
   1   7   1       32.75       33.34      4.60 o 
   2   7   1       49.83       48.76      5.18 o 
   3   7   1       39.29       34.85      4.63 o 
   4   7   1       73.32       70.32      5.91 o 
   5   7   1       24.07       11.45      6.52 o 
   6   7   1      307.09      294.99     11.63 o 
   7   7   1       42.20       45.17      6.21 o 
   8   7   1        5.67        8.20      3.57 o 
   9   7   1       15.94       20.15      4.50 o 
  10   7   1       32.25       33.37      7.57 o 
  11   7   1       22.95       20.99      5.16 o 
  12   7   1        3.95        4.70      4.12 o 
  13   7   1       20.99       18.64      5.09 o 
   1   8   1      312.16      319.97     12.92 o 
   2   8   1       63.95       67.77      6.32 o 
   3   8   1       48.86       46.96      5.48 o 
   4   8   1        1.64        0.10      3.03 o 
   5   8   1       76.97       76.17      6.53 o 
   6   8   1       22.87       20.61      4.42 o 
   7   8   1       37.63       32.13      7.37 o 
   8   8   1        2.66        5.19      3.75 o 
   9   8   1       98.35      114.02     18.23 o 
  10   8   1       35.80       42.56      6.00 o 
  11   8   1        1.09       -3.40      3.40 o 
  12   8   1       14.05       16.27      5.09 o 
   1   9   1       28.44       40.56      6.63 o 
   2   9   1       13.39       18.57      4.82 o 
   3   9   1       27.66       25.40      4.94 o 
   4   9   1       17.85       24.32      8.51 o 
   5   9   1        1.81       -0.50      3.42 o 
   6   9   1       22.25       27.56      5.34 o 
   7   9   1       12.08       18.15      6.43 o 
   8   9   1        3.04        4.97      4.26 o 
   9   9   1        5.06        5.78      4.35 o 
  10   9   1       31.26       37.29      6.34 o 
   1  10   1      111.94      130.71     19.60 o 
   2  10   1       20.16       14.70      5.25 o 
   3  10   1       32.73       31.36      5.95 o 
   4  10   1       16.52       16.49      5.16 o 
   5  10   1       17.85       12.78      5.09 o 
   6  10   1        0.34       -4.75      4.75 o 
   7  10   1        0.92        4.29      5.40 o 
   8  10   1        0.98       -0.44      4.30 o 
   1  11   1        7.55        2.42      4.65 o 
   2  11   1        1.03        4.56      4.95 o 
   3  11   1        7.86        8.77      5.12 o 
   4  11   1        0.44       -4.06      4.06 o 
   5  11   1        2.55       -1.60      5.57 o 
   0   0   2    12694.84    12581.37    260.04 o 
   2   0   2     4830.30     4904.03     74.18 o 
   4   0   2     1530.77     1480.61     67.20 o 
   6   0   2      149.01      169.29      9.60 o 
   8   0   2     1218.02     1195.56     64.25 o 
  10   0   2     2755.97     2665.08     83.78 o 
  12   0   2       88.00       86.21      8.64 o 
  14   0   2       19.51       19.16      6.07 o 
  16   0   2      112.40      114.32     11.88 o 
   0   1   2     4069.73     4086.99     60.13 o 
   1   1   2     1464.42     1502.30     17.28 o 
   2   1   2     6075.32     5924.98     66.00 o 
   3   1   2     1140.95     1100.15     13.70 o 
   4   1   2      762.57      807.62     10.55 o 
   5   1   2      252.45      256.62      5.97 o 
   6   1   2      786.55      873.85     13.02 o 
   7   1   2      320.77      291.33      6.92 o 
   8   1   2      157.39      160.82      4.76 o 
   9   1   2      332.75      322.45      7.47 o 
  10   1   2      172.74      151.11     13.07 o 
  11   1   2      935.50      898.91     23.59 o 
  12   1   2      102.73      103.66      6.55 o 
  13   1   2      133.43      135.98      7.83 o 
  14   1   2       12.80        8.02      3.81 o 
  15   1   2       77.89       75.77      6.81 o 
  16   1   2        0.47       -0.17      3.94 o 
   0   2   2     5805.18     5791.94     83.77 o 
   1   2   2     9958.75    10070.51    109.30 o 
   2   2   2     2462.34     2566.69     28.76 o 
   3   2   2     1473.92     1566.45     18.03 o 
   4   2   2     1918.98     1859.31     25.49 o 
   5   2   2      420.58      438.15      8.43 o 
   6   2   2     1544.06     1692.97     23.47 o 
   7   2   2      488.69      526.88      8.80 o 
   8   2   2      579.73      574.57      9.52 o 
   9   2   2       73.14       81.13      2.99 o 
  10   2   2       63.88       60.55      4.98 o 
  11   2   2       97.68       83.57      5.81 o 
  12   2   2      131.77      130.51      8.54 o 
  13   2   2       13.95       17.74      6.31 o 
  14   2   2      120.13      132.20      8.05 o 
  15   2   2        0.52       -3.56      4.29 o 
  16   2   2       15.80       14.38      4.74 o 
   0   3   2     3414.53     3588.53     73.68 o 
   1   3   2     2258.88     2391.97     42.50 o 
   2   3   2      467.37      561.76     14.61 o 
   3   3   2      775.15      741.65     13.57 o 
   4   3   2       13.14       11.48      1.46 o 
   5   3   2      995.40     1017.80     15.26 o 
   6   3   2      221.03      246.43      5.29 o 
   7   3   2      225.95      214.97      5.81 o 
   8   3   2       94.57       88.53      4.08 o 
   9   3   2       16.22       11.62      3.23 o 
  10   3   2      152.32      140.86      7.29 o 
  11   3   2      150.90      152.15      7.84 o 
  12   3   2       83.31       76.16      6.06 o 
  13   3   2       45.59       36.47      4.86 o 
  14   3   2       12.65       10.64      4.07 o 
  15   3   2       97.95       99.98     10.93 o 
   0   4   2     1556.23     1576.80     50.19 o 
   1   4   2      320.03      295.19     10.32 o 
   2   4   2      577.77      589.10     12.62 o 
   3   4   2      294.42      278.52      7.52 o 
   4   4   2     1025.10     1058.08     18.36 o 
   5   4   2      139.73      137.21      9.36 o 
   6   4   2      218.07      225.88      6.57 o 
   7   4   2      287.47      275.94      5.65 o 
   8   4   2      363.24      359.68     11.43 o 
   9   4   2       24.08       19.44      3.60 o 
  10   4   2       72.16       61.22      5.36 o 
  11   4   2       75.85       68.09      7.31 o 
  12   4   2        7.84        7.23      3.47 o 
  13   4   2        6.22        6.49      3.75 o 
  14   4   2       59.51       57.07      6.18 o 
  15   4   2       14.44       20.59      5.07 o 
   0   5   2      347.07      378.91     16.61 o 
   1   5   2      261.32      286.43     19.54 o 
   2   5   2      654.24      673.57     36.99 o 
   3   5   2      211.64      222.50      8.60 o 
   4   5   2      772.75      753.56     36.27 o 
   5   5   2      242.56      238.12      6.53 o 
   6   5   2       23.27       27.10      3.14 o 
   7   5   2      164.11      160.16      7.52 o 
   8   5   2       68.18       62.52      4.17 o 
   9   5   2       96.72       87.17      6.19 o 
  10   5   2       68.47       60.19      5.51 o 
  11   5   2       73.82       71.78      6.87 o 
  12   5   2       10.79       10.35      3.78 o 
  13   5   2       14.98       29.30      4.96 o 
  14   5   2       29.28       40.37      5.89 o 
   0   6   2       58.29       52.51      6.51 o 
   1   6   2      236.29      243.52      9.60 o 
   2   6   2       79.60       79.21      5.51 o 
   3   6   2      174.85      174.46      8.17 o 
   4   6   2      157.43      163.53      8.24 o 
   5   6   2        4.94        3.43      3.00 o 
   6   6   2       46.66       49.77      4.04 o 
   7   6   2      223.23      208.19      7.71 o 
   8   6   2        2.72        3.60      3.00 o 
   9   6   2       70.00       70.07      6.04 o 
  10   6   2       33.86       35.70      5.10 o 
  11   6   2       31.65       32.50      5.11 o 
  12   6   2       19.75       26.79      5.10 o 
  13   6   2        0.20       -1.44      4.66 o 
  14   6   2        2.39        1.79      4.14 o 
   0   7   2      165.41      198.79     12.96 o 
   1   7   2      122.42      134.44      7.70 o 
   2   7   2      138.82      128.19      7.61 o 
   3   7   2       76.24       84.79     12.26 o 
   4   7   2      871.73      873.19     23.68 o 
   5   7   2       27.30       29.47      4.48 o 
   6   7   2       60.49       57.69      4.70 o 
   7   7   2       18.79       15.01      3.56 o 
   8   7   2       54.22       57.43      6.02 o 
   9   7   2       45.86       49.31      5.87 o 
  10   7   2       21.11       22.43      5.17 o 
  11   7   2       20.03       16.80      4.59 o 
  12   7   2       31.64       38.01      5.87 o 
  13   7   2        1.43       -2.35      3.82 o 
   0   8   2      136.82      119.16     11.06 o 
   1   8   2      112.51      124.02      7.98 o 
   2   8   2        4.90        5.65      3.57 o 
   3   8   2        7.70        9.07      3.84 o 
   4   8   2       28.15       29.20      4.93 o 
   5   8   2       49.87       48.62      5.80 o 
   6   8   2        1.28        0.32      4.12 o 
   7   8   2      144.67      146.84     11.27 o 
   8   8   2       16.57        8.39      4.24 o 
   9   8   2       20.43       25.61     12.64 o 
  10   8   2        8.01        5.44      4.20 o 
  11   8   2       24.87       31.54      5.92 o 
   0   9   2      152.44      162.35     13.47 o 
   1   9   2       27.35       28.17      5.29 o 
   2   9   2       16.21        8.06      4.39 o 
   3   9   2       10.95       12.67      4.69 o 
   4   9   2      123.46      130.59      8.87 o 
   5   9   2       16.51       28.73      5.32 o 
   6   9   2       23.65       36.78      9.07 o 
   7   9   2        0.68        5.01      4.04 o 
   8   9   2       22.18       18.42      8.73 o 
   9   9   2        1.67        4.35      4.27 o 
  10   9   2       22.28       27.88      6.22 o 
   0  10   2       11.50       10.19      6.59 o 
   1  10   2        7.53       10.45      4.78 o 
   2  10   2       15.11       24.82     11.98 o 
   3  10   2        2.57       -2.55      3.57 o 
   4  10   2       19.77       26.70      9.39 o 
   5  10   2       29.66       30.75      6.02 o 
   6  10   2       21.20       14.17      5.34 o 
   7  10   2       11.27       10.00      4.87 o 
   8  10   2        4.75        2.92      5.63 o 
   0  11   2       57.40       61.00     11.23 o 
   1  11   2        7.56        7.20      7.73 o 
   2  11   2       10.40       11.63      5.66 o 
   3  11   2        3.59        3.13      4.98 o 
   4  11   2       17.56       14.25      5.41 o 
   5  11   2        1.19       -3.80      4.08 o 
   2   0   3     9103.24     9244.51    132.32 o 
   4   0   3      584.18      612.83     28.64 o 
   6   0   3       20.02       16.27      2.55 o 
   8   0   3      384.72      421.47     12.58 o 
  10   0   3     1597.32     1524.72     52.06 o 
  12   0   3      101.89       84.05      9.12 o 
  14   0   3      134.06      134.48     11.92 o 
  16   0   3        1.96        0.04      5.68 o 
   1   1   3     5260.49     5240.23     61.72 o 
   2   1   3     1462.56     1521.17     17.43 o 
   3   1   3      143.38      152.47      2.98 o 
   4   1   3     1843.61     1909.62     23.58 o 
   5   1   3      799.17      803.69     12.00 o 
   6   1   3       96.58      104.54      4.40 o 
   7   1   3      726.94      769.99     19.67 o 
   8   1   3       33.10       36.73      4.88 o 
   9   1   3     1258.25     1261.44     25.23 o 
  10   1   3       66.71       62.91     10.17 o 
  11   1   3       18.99       16.26      3.83 o 
  12   1   3       20.19       22.56      4.23 o 
  13   1   3      286.39      282.48     11.84 o 
  14   1   3        8.20       10.05      4.33 o 
  15   1   3       14.23       15.08      4.69 o 
  16   1   3        0.63        3.68      4.19 o 
   1   2   3      344.58      365.46      6.61 o 
   2   2   3       74.17       50.00      1.58 o 
   3   2   3      415.72      445.22      5.97 o 
   4   2   3       59.13       64.73      3.75 o 
   5   2   3      822.40      935.46     15.93 o 
   6   2   3      427.23      423.46      7.73 o 
   7   2   3      186.20      193.29      4.56 o 
   8   2   3       10.29       10.40      1.53 o 
   9   2   3      453.86      426.25     13.75 o 
  10   2   3      734.08      705.92     19.88 o 
  11   2   3      484.18      483.81     15.25 o 
  12   2   3       41.21       38.81      4.96 o 
  13   2   3       19.92       23.30      9.62 o 
  14   2   3      122.38      125.49      8.13 o 
  15   2   3        3.44        2.90      6.76 o 
  16   2   3       26.54       33.00      7.89 o 
   1   3   3      660.70      690.55     10.87 o 
   2   3   3     2143.32     2155.61     29.50 o 
   3   3   3      699.60      681.88     10.57 o 
   4   3   3      379.48      388.01      6.86 o 
   5   3   3     1444.00     1483.63     21.01 o 
   6   3   3       78.12       83.93      3.52 o 
   7   3   3      275.86      246.92      7.51 o 
   8   3   3       64.92       61.31      3.34 o 
   9   3   3      239.65      234.80     14.05 o 
  10   3   3        1.82       -0.03      2.92 o 
  11   3   3      122.38      118.37      7.39 o 
  12   3   3       26.54       25.33      4.52 o 
  13   3   3       33.96       35.71      5.12 o 
  14   3   3        6.01        3.21      3.85 o 
  15   3   3        8.73       10.12      4.54 o 
   1   4   3     2057.74     2146.24     33.26 o 
   2   4   3      789.15      845.76     14.86 o 
   3   4   3       53.80       52.05      4.43 o 
   4   4   3      277.48      257.25      5.48 o 
   5   4   3      172.99      173.10      4.32 o 
   6   4   3      507.94      512.20      8.81 o 
   7   4   3      152.98      151.28      5.16 o 
   8   4   3       68.44       65.98      4.87 o 
   9   4   3      129.81      126.81     10.77 o 
  10   4   3       82.87       78.44      6.11 o 
  11   4   3       44.67       40.71      4.99 o 
  12   4   3       37.18       36.20      5.11 o 
  13   4   3        2.54        7.30      3.79 o 
  14   4   3       63.32       66.73      6.81 o 
  15   4   3       25.12       27.11      5.62 o 
   1   5   3      256.82      246.62      9.10 o 
   2   5   3      268.07      262.89      7.84 o 
   3   5   3      253.57      244.81     11.53 o 
   4   5   3      212.75      222.00      7.56 o 
   5   5   3      259.05      249.56      6.43 o 
   6   5   3      223.06      211.20      5.85 o 
   7   5   3       25.69       25.42      3.20 o 
   8   5   3       37.04       29.03      4.24 o 
   9   5   3        7.11        7.48      3.36 o 
  10   5   3       75.61       68.41      6.04 o 
  11   5   3       17.47       13.44      3.92 o 
  12   5   3       21.11       19.57      4.51 o 
  13   5   3       61.03       88.22      7.37 o 
  14   5   3       27.53       31.52      5.85 o 
   1   6   3      360.73      357.97     12.03 o 
   2   6   3      348.36      338.88     11.93 o 
   3   6   3      701.94      691.75     16.09 o 
   4   6   3       93.76       97.81      9.70 o 
   5   6   3      929.31      923.92     32.14 o 
   6   6   3      180.19      182.42      7.23 o 
   7   6   3       17.65       14.98      3.21 o 
   8   6   3        0.42       -1.12      4.79 o 
   9   6   3        2.32        4.32      3.46 o 
  10   6   3       10.08        2.53      3.37 o 
  11   6   3       10.13       12.33     10.07 o 
  12   6   3        3.02        8.23      4.17 o 
  13   6   3       21.69       22.01      7.71 o 
   1   7   3      452.15      455.38     23.36 o 
   2   7   3      206.31      214.49     15.63 o 
   3   7   3      261.82      267.00      9.08 o 
   4   7   3      100.76      104.40      5.94 o 
   5   7   3       55.04       56.74      4.80 o 
   6   7   3      175.99      174.71      7.63 o 
   7   7   3       42.16       43.60      6.36 o 
   8   7   3        1.04        4.29      3.42 o 
   9   7   3       76.98       92.80      7.42 o 
  10   7   3       62.93       57.63     10.90 o 
  11   7   3       12.70       11.82      4.39 o 
  12   7   3       18.19       34.02      5.93 o 
   1   8   3       80.49       87.67      9.24 o 
   2   8   3      175.63      158.95      9.20 o 
   3   8   3      146.22      143.41      7.09 o 
   4   8   3       31.79       42.34      4.63 o 
   5   8   3      166.22      168.20      7.72 o 
   6   8   3       19.01       21.66      3.89 o 
   7   8   3        0.76        6.60      3.82 o 
   8   8   3        0.74        1.14      3.74 o 
   9   8   3       86.47      103.87      8.37 o 
  10   8   3        6.62        3.63      4.24 o 
  11   8   3       20.78       17.47      5.36 o 
   1   9   3        3.83        4.23      3.91 o 
   2   9   3       56.31       56.41      5.25 o 
   3   9   3       36.52       20.96      5.37 o 
   4   9   3       32.00       41.47      5.05 o 
   5   9   3       16.62       17.66      4.49 o 
   6   9   3       14.04        9.50      4.45 o 
   7   9   3        0.26        1.88      3.94 o 
   8   9   3        0.41        3.27      4.05 o 
   9   9   3        6.02        2.36      4.21 o 
  10   9   3       29.90       31.03      8.36 o 
   1  10   3       23.78       18.63      7.27 o 
   2  10   3       10.31        2.70      3.53 o 
   3  10   3        7.13        6.97      3.71 o 
   4  10   3       15.15       17.08      4.46 o 
   5  10   3       41.50       52.72      7.18 o 
   6  10   3        3.55        4.54      4.30 o 
   7  10   3        9.07        9.61      5.00 o 
   8  10   3        3.30        3.07      4.89 o 
   1  11   3        0.41       -2.39      4.62 o 
   2  11   3        2.13       -0.58      5.11 o 
   3  11   3        3.84        6.01      5.10 o 
   4  11   3        3.24        9.18      7.15 o 
   0   0   4     2152.48     2051.83     42.54 o 
   2   0   4      109.18      111.89      3.47 o 
   4   0   4     1058.68     1139.32     26.80 o 
   6   0   4      295.49      284.20      9.50 o 
   8   0   4      857.87      934.56     51.72 o 
  10   0   4      193.10      183.61     12.59 o 
  12   0   4      220.09      205.24     14.32 o 
  14   0   4        0.21        3.11      5.86 o 
  16   0   4       49.82       64.57     10.19 o 
   0   1   4     2380.99     2436.29     36.22 o 
   1   1   4     2118.78     2074.09     21.95 o 
   2   1   4      262.10      295.51      4.53 o 
   3   1   4      623.07      670.73      8.25 o 
   4   1   4      732.92      790.30     12.06 o 
   5   1   4     2299.78     2462.61     33.03 o 
   6   1   4        7.91        6.27      1.65 o 
   7   1   4       24.45       22.61      2.27 o 
   8   1   4      182.85      180.46      7.94 o 
   9   1   4      121.08      123.88      5.02 o 
  10   1   4      421.15      403.85     13.82 o 
  11   1   4      242.77      233.13     10.32 o 
  12   1   4        7.53        2.24      3.49 o 
  13   1   4       12.50       13.32      4.21 o 
  14   1   4        6.61        5.38      6.35 o 
  15   1   4      104.51      122.04      8.80 o 
  16   1   4       24.09       29.25      5.82 o 
   0   2   4     2769.37     2774.13     58.58 o 
   1   2   4      429.78      456.89      7.54 o 
   2   2   4      745.57      773.55     13.23 o 
   3   2   4      321.41      319.90      5.77 o 
   4   2   4     2755.37     2733.99     48.49 o 
   5   2   4      201.08      203.18      5.14 o 
   6   2   4      123.99      126.49      3.96 o 
   7   2   4       37.26       37.19      2.27 o 
   8   2   4       98.24       99.23      6.66 o 
   9   2   4      351.46      358.72     12.45 o 
  10   2   4       66.94       63.07     11.96 o 
  11   2   4      127.24      109.71     13.19 o 
  12   2   4      210.61      217.40     10.19 o 
  13   2   4       23.45       25.85      4.90 o 
  14   2   4       54.93       55.54      6.37 o 
  15   2   4       29.83       29.18      5.72 o 
   0   3   4     1899.38     2039.58     44.59 o 
   1   3   4     1279.14     1247.69     20.33 o 
   2   3   4      175.59      183.63      4.73 o 
   3   3   4      506.63      463.95      8.64 o 
   4   3   4       15.94       17.25      1.57 o 
   5   3   4      182.85      196.29      5.35 o 
   6   3   4      346.21      341.24     10.77 o 
   7   3   4      432.03      435.03     15.37 o 
   8   3   4      155.11      142.05      4.90 o 
   9   3   4      465.44      454.63     14.84 o 
  10   3   4      336.22      337.98     12.48 o 
  11   3   4       85.99       80.88     12.46 o 
  12   3   4       19.37       15.72      4.35 o 
  13   3   4        7.49        5.08      3.98 o 
  14   3   4        7.23        3.80      4.07 o 
  15   3   4      142.73      176.41     10.69 o 
   0   4   4      756.37      815.76     20.16 o 
   1   4   4      375.74      371.72      8.01 o 
   2   4   4      737.04      710.06     12.80 o 
   3   4   4      326.84      322.00      8.59 o 
   4   4   4     1216.98     1156.92     19.46 o 
   5   4   4      141.89      141.03      4.25 o 
   6   4   4        8.88        8.52      2.21 o 
   7   4   4      183.86      178.86     10.85 o 
   8   4   4      231.29      230.84     14.50 o 
   9   4   4       12.35        4.36      3.25 o 
  10   4   4       84.74       75.30      6.31 o 
  11   4   4       56.23       43.67      6.73 o 
  12   4   4       26.21       24.42      9.30 o 
  13   4   4        2.75        6.37      4.12 o 
  14   4   4       25.33       29.36      5.76 o 
  15   4   4       25.07       25.34      5.74 o 
   0   5   4      674.49      767.20     20.20 o 
   1   5   4      173.04      197.38      5.96 o 
   2   5   4      594.70      607.80     11.90 o 
   3   5   4       69.87       64.28      3.68 o 
   4   5   4      579.08      577.43     18.69 o 
   5   5   4      212.43      206.42      6.42 o 
   6   5   4      209.01      221.94      5.99 o 
   7   5   4      324.75      301.04      9.42 o 
   8   5   4      240.95      216.78     10.13 o 
   9   5   4        8.14        6.57      6.67 o 
  10   5   4       19.18       12.49      4.05 o 
  11   5   4        4.54        4.15      3.59 o 
  12   5   4        2.88        3.08      3.68 o 
  13   5   4       24.21       22.57      5.12 o 
  14   5   4       16.77       26.92      6.93 o 
   0   6   4      486.63      472.13     14.62 o 
   1   6   4       45.18       48.31      3.23 o 
   2   6   4       10.28        9.82      2.20 o 
   3   6   4      207.54      205.24      6.31 o 
   4   6   4      174.67      177.74      5.76 o 
   5   6   4      240.68      232.86      8.45 o 
   6   6   4      363.61      335.96     10.40 o 
   7   6   4      193.37      188.18      9.55 o 
   8   6   4       45.62       49.20      5.72 o 
   9   6   4        0.87       -1.84      3.20 o 
  10   6   4        8.70       11.73      4.28 o 
  11   6   4       31.76       38.50      5.80 o 
  12   6   4       21.42       18.78      4.97 o 
  13   6   4       12.10       17.90      6.66 o 
   0   7   4      117.53      100.05      9.71 o 
   1   7   4       78.79       75.19      4.25 o 
   2   7   4       46.27       42.98      3.85 o 
   3   7   4       36.31       36.92      3.36 o 
   4   7   4      473.56      452.08     19.28 o 
   5   7   4      126.23      129.38      7.95 o 
   6   7   4      292.89      278.04     10.71 o 
   7   7   4       95.37       95.48      7.48 o 
   8   7   4       49.24       44.62     14.22 o 
   9   7   4       16.25       16.16      4.91 o 
  10   7   4       13.77       17.87      4.81 o 
  11   7   4        8.36        7.45      4.45 o 
  12   7   4        4.81        0.56      6.02 o 
   0   8   4      134.39      118.02      7.95 o 
   1   8   4       30.34       37.34      3.62 o 
   2   8   4       44.44       45.94      6.43 o 
   3   8   4      128.19      119.36      6.72 o 
   4   8   4       34.37       29.49      4.20 o 
   5   8   4       26.19       28.79      4.23 o 
   6   8   4       24.83       25.01      5.13 o 
   7   8   4       32.11       36.72      5.78 o 
   8   8   4       10.50        8.11      4.20 o 
   9   8   4       17.91       19.04      8.10 o 
  10   8   4       21.82       27.82      5.71 o 
  11   8   4       36.43       40.47      6.80 o 
   0   9   4       71.90       58.30      9.38 o 
   1   9   4       21.17       23.59      4.52 o 
   2   9   4       15.92        7.45      3.49 o 
   3   9   4       15.86       10.68      3.63 o 
   4   9   4       66.88       67.58      5.76 o 
   5   9   4       24.42       28.37      5.64 o 
   6   9   4       65.71       65.43      7.25 o 
   7   9   4       10.28       -0.18      3.91 o 
   8   9   4        8.52        7.16      4.38 o 
   9   9   4       10.44       11.32      5.16 o 
   0  10   4        5.18        9.32      6.95 o 
   1  10   4       28.35       39.73      6.55 o 
   2  10   4       10.38        8.78      7.04 o 
   3  10   4       10.83        6.18      3.88 o 
   4  10   4       11.49       12.59      5.43 o 
   5  10   4        7.33        7.26      4.40 o 
   6  10   4        0.97        8.49      4.80 o 
   7  10   4        2.47        2.68      4.49 o 
   0  11   4       54.62       67.76     11.71 o 
   1  11   4        1.20        1.17      4.79 o 
   2  11   4       12.62       11.70      5.66 o 
   3  11   4        8.98       -1.20      6.56 o 
   2   0   5     3994.63     4117.99    120.33 o 
   4   0   5      889.19     1075.81     23.89 o 
   6   0   5      142.86      144.75      9.78 o 
   8   0   5       10.01       16.43      4.90 o 
  10   0   5       84.36       78.20      8.93 o 
  12   0   5      513.73      551.51     25.31 o 
  14   0   5      111.64      158.49     13.74 o 
   1   1   5     1200.08     1171.10     18.56 o 
   2   1   5      641.86      638.30     13.11 o 
   3   1   5      264.61      294.22      8.04 o 
   4   1   5      242.46      229.84      6.02 o 
   5   1   5       63.91       55.60      2.64 o 
   6   1   5      101.13      103.69      5.88 o 
   7   1   5       71.76       66.83      4.96 o 
   8   1   5       56.16       46.83      4.72 o 
   9   1   5      547.86      519.38     25.79 o 
  10   1   5      178.00      168.34     17.97 o 
  11   1   5       75.21       90.49      6.82 o 
  12   1   5        9.67        6.75      9.39 o 
  13   1   5       28.46       34.90      5.53 o 
  14   1   5       17.46       12.36      4.52 o 
  15   1   5        6.89        8.26      4.89 o 
   1   2   5     2833.45     3005.11     45.96 o 
   2   2   5      503.42      479.08     10.62 o 
   3   2   5      549.38      526.52      9.53 o 
   4   2   5       27.10       30.26      3.47 o 
   5   2   5       33.47       31.69      2.47 o 
   6   2   5      493.36      473.53     10.47 o 
   7   2   5      117.11      112.60      4.22 o 
   8   2   5      269.25      255.34     10.36 o 
   9   2   5      176.14      160.84      8.41 o 
  10   2   5       96.21       99.43      6.91 o 
  11   2   5       29.39       25.97      4.72 o 
  12   2   5       62.19       60.90     11.32 o 
  13   2   5       45.71       43.01      5.87 o 
  14   2   5       77.10       85.33      7.63 o 
  15   2   5       10.78       10.53      5.15 o 
   1   3   5      716.86      672.44     13.93 o 
   2   3   5      582.35      593.08     25.29 o 
   3   3   5      492.22      490.35      9.36 o 
   4   3   5       23.51       25.25      3.13 o 
   5   3   5      416.63      415.09     12.57 o 
   6   3   5       91.39       76.62      5.45 o 
   7   3   5       43.76       39.61      3.15 o 
   8   3   5      207.03      207.02      9.40 o 
   9   3   5      401.66      398.81     14.16 o 
  10   3   5      113.93      115.17      7.55 o 
  11   3   5       52.34       52.12     13.00 o 
  12   3   5        6.44        3.36      3.75 o 
  13   3   5       52.48       44.15      5.99 o 
  14   3   5       32.32       36.44      5.90 o 
  15   3   5        6.83        5.39      4.90 o 
   1   4   5      135.57      153.04      4.76 o 
   2   4   5      867.08      873.46     15.51 o 
   3   4   5       54.83       52.03      5.37 o 
   4   4   5       53.51       58.70      2.97 o 
   5   4   5     1061.58     1051.59     18.14 o 
   6   4   5      829.80      822.92     17.87 o 
   7   4   5       11.73       10.29      2.49 o 
   8   4   5      221.98      203.97      9.62 o 
   9   4   5      534.46      501.90     16.70 o 
  10   4   5      119.88      131.42     10.39 o 
  11   4   5        3.60        6.00      4.40 o 
  12   4   5        4.11       -0.99      3.37 o 
  13   4   5        2.02       -1.65      3.86 o 
  14   4   5       40.31       34.11      6.18 o 
   1   5   5      453.12      460.06      9.88 o 
   2   5   5      173.23      179.53      5.58 o 
   3   5   5      183.39      176.74      5.47 o 
   4   5   5       51.51       51.44      3.06 o 
   5   5   5      625.66      596.92     11.82 o 
   6   5   5      257.21      246.15      8.34 o 
   7   5   5      103.38       97.37      6.93 o 
   8   5   5       49.56       41.28      5.21 o 
   9   5   5      164.15      155.10      9.00 o 
  10   5   5       50.49       48.62      5.94 o 
  11   5   5       31.48       35.36      5.44 o 
  12   5   5       11.17       14.47      4.62 o 
  13   5   5       45.16       41.06      7.27 o 
  14   5   5       35.09       31.22     15.70 o 
   1   6   5        0.50       -1.50      1.68 o 
   2   6   5       69.21       69.69      3.82 o 
   3   6   5      218.92      216.20      6.48 o 
   4   6   5       20.74       21.38      3.40 o 
   5   6   5      977.29      919.56     20.69 o 
   6   6   5      173.33      198.83      9.66 o 
   7   6   5       24.36       17.39      4.25 o 
   8   6   5       55.10       52.31      6.05 o 
   9   6   5       65.38       58.54      6.38 o 
  10   6   5       36.07       45.39      5.92 o 
  11   6   5        3.66        2.07      4.09 o 
  12   6   5       17.83       10.36      4.50 o 
  13   6   5       38.89       41.31      6.60 o 
   1   7   5      227.96      219.21      8.02 o 
   2   7   5       91.10       85.85      6.43 o 
   3   7   5        9.80       11.37      2.99 o 
   4   7   5       41.28       39.42      4.27 o 
   5   7   5       26.75       27.89      4.04 o 
   6   7   5       69.77       81.73     14.04 o 
   7   7   5       15.30       12.46      4.28 o 
   8   7   5        8.34        7.32      4.05 o 
   9   7   5      114.33      114.07      8.62 o 
  10   7   5       25.22       18.66      9.18 o 
  11   7   5        6.30        3.98      4.53 o 
  12   7   5       15.66       16.61      5.25 o 
   1   8   5      191.51      198.58      8.39 o 
   2   8   5       11.80        1.51      2.91 o 
   3   8   5        5.15        7.70      3.26 o 
   4   8   5       24.82       32.00      4.36 o 
   5   8   5       35.14       32.33      5.64 o 
   6   8   5        5.38        5.12      3.88 o 
   7   8   5        1.53        0.39      3.86 o 
   8   8   5       30.28       34.24      6.07 o 
   9   8   5       37.17       39.83      6.39 o 
  10   8   5       19.39       19.43      5.48 o 
  11   8   5       12.34       17.96      5.42 o 
   1   9   5        9.18        1.42      3.98 o 
   2   9   5       46.85       44.37      5.14 o 
   3   9   5        5.64        8.61      4.08 o 
   4   9   5        6.38        5.79      4.21 o 
   5   9   5        4.24        0.33      3.87 o 
   6   9   5       40.91       47.07      6.83 o 
   7   9   5       14.55       19.45      5.43 o 
   8   9   5        4.21       -0.23      4.43 o 
   9   9   5        0.38       -2.76      4.06 o 
   1  10   5        8.76        7.89      5.77 o 
   2  10   5       20.49       10.25      5.37 o 
   3  10   5       50.40       51.99     10.53 o 
   4  10   5       38.30       32.98      9.21 o 
   5  10   5       41.21       40.88      7.01 o 
   6  10   5        3.56        3.08      4.53 o 
   7  10   5        0.42       -3.30      4.61 o 
   1  11   5        2.40       -3.36      9.03 o 
   2  11   5       22.23       23.11      9.10 o 
   0   0   6     3465.81     3711.06    107.92 o 
   2   0   6     3471.44     3199.35    318.81 o 
   4   0   6      743.19      723.18     17.36 o 
   6   0   6      258.67      256.23     13.97 o 
   8   0   6      546.46      525.60     23.00 o 
  10   0   6      288.50      258.74     16.10 o 
  12   0   6       61.42       56.25      9.00 o 
  14   0   6       45.69       48.87      9.34 o 
   0   1   6     2349.99     2294.36     50.95 o 
   1   1   6     3006.80     3000.11     45.35 o 
   2   1   6      151.31      145.02      5.63 o 
   3   1   6      438.82      462.64      9.91 o 
   4   1   6      422.40      443.81      8.26 o 
   5   1   6       35.59       35.94      2.35 o 
   6   1   6      203.38      220.54      8.92 o 
   7   1   6      212.72      210.87      9.08 o 
   8   1   6       11.84       12.88      3.46 o 
   9   1   6        1.80       -0.64      2.67 o 
  10   1   6      117.30      111.93      7.47 o 
  11   1   6      214.86      216.21     10.61 o 
  12   1   6       23.09       14.94      4.58 o 
  13   1   6        6.56        3.38      4.03 o 
  14   1   6        2.39       -1.39      4.12 o 
  15   1   6      168.95      174.11     11.11 o 
   0   2   6      123.79      120.47      5.47 o 
   1   2   6      191.58      212.65      5.28 o 
   2   2   6      228.79      244.35      6.89 o 
   3   2   6      213.62      258.66      5.89 o 
   4   2   6      819.86      765.07     15.53 o 
   5   2   6       32.04       33.25      2.69 o 
   6   2   6      115.50      121.63      4.62 o 
   7   2   6      390.73      388.66      9.54 o 
   8   2   6       79.00       76.36      6.08 o 
   9   2   6        2.69        2.56      3.08 o 
  10   2   6      100.47       74.22      6.42 o 
  11   2   6      101.75      100.94      7.52 o 
  12   2   6      111.07      116.66      8.28 o 
  13   2   6       29.20       33.28      7.29 o 
  14   2   6       26.61       24.93      5.76 o 
  15   2   6        0.90       -0.03      7.06 o 
   0   3   6     1026.09     1015.95     25.11 o 
   1   3   6      176.87      182.13      5.08 o 
   2   3   6       53.28       55.39      3.15 o 
   3   3   6      203.19      192.61      8.02 o 
   4   3   6      485.85      504.22      9.77 o 
   5   3   6      446.92      458.31     11.21 o 
   6   3   6      247.22      255.15      9.55 o 
   7   3   6      480.51      461.06     11.30 o 
   8   3   6       88.33       98.92      9.32 o 
   9   3   6      199.54      208.83     18.13 o 
  10   3   6       28.25       13.16      4.23 o 
  11   3   6       10.50       20.82      4.66 o 
  12   3   6       54.55       56.70      6.58 o 
  13   3   6        5.66       19.70     11.40 o 
  14   3   6       17.48       17.97      5.40 o 
   0   4   6      205.07      195.92      8.05 o 
   1   4   6      169.54      180.71      5.37 o 
   2   4   6      189.59      203.13      5.79 o 
   3   4   6      404.65      412.97     10.65 o 
   4   4   6      503.68      446.84      9.50 o 
   5   4   6      125.36      117.99      4.03 o 
   6   4   6      265.25      250.39      8.12 o 
   7   4   6      281.73      270.81     11.41 o 
   8   4   6      160.39      147.90     11.39 o 
   9   4   6       65.31       62.17      6.16 o 
  10   4   6       75.21       69.15      9.25 o 
  11   4   6      106.03       93.55      8.97 o 
  12   4   6       50.59       49.03      6.48 o 
  13   4   6        0.60       -2.12      3.82 o 
  14   4   6       42.83       45.64     13.08 o 
   0   5   6       42.83       45.10      8.63 o 
   1   5   6      239.59      227.94      6.81 o 
   2   5   6      204.89      210.23      6.21 o 
   3   5   6       28.79       25.82      2.55 o 
   4   5   6      139.94      143.52      5.03 o 
   5   5   6       97.87       97.33      8.50 o 
   6   5   6      544.63      540.59     13.94 o 
   7   5   6      165.42      174.06      9.37 o 
   8   5   6      515.64      531.03     18.01 o 
   9   5   6      112.30      115.08      8.19 o 
  10   5   6       10.14        7.63      8.94 o 
  11   5   6       15.96       22.56      5.02 o 
  12   5   6        9.15       10.49      4.70 o 
  13   5   6        6.58        7.69      6.06 o 
   0   6   6       23.50       24.34      8.16 o 
   1   6   6       41.61       42.25      3.31 o 
   2   6   6        1.35       -0.39      1.84 o 
   3   6   6       99.78       97.85      4.65 o 
   4   6   6      614.84      555.07     14.42 o 
   5   6   6      213.03      225.57      9.15 o 
   6   6   6       44.55       35.89      5.28 o 
   7   6   6       21.05       17.85      4.41 o 
   8   6   6       25.58       18.13      4.77 o 
   9   6   6       39.20       43.77      6.18 o 
  10   6   6        9.46       12.65      6.62 o 
  11   6   6        9.95        5.23      4.18 o 
  12   6   6       18.37       22.30      5.69 o 
   0   7   6      109.93      123.67      7.75 o 
   1   7   6       45.38       49.50      3.88 o 
   2   7   6        3.57        0.79      2.71 o 
   3   7   6        3.28        3.44      2.76 o 
   4   7   6       88.28       92.83      5.90 o 
   5   7   6       23.49       23.97      4.98 o 
   6   7   6       54.01       41.47      6.02 o 
   7   7   6       46.60       46.45      6.28 o 
   8   7   6       43.20       46.95      6.29 o 
   9   7   6       33.00       32.29     10.91 o 
  10   7   6       14.47       19.32      8.23 o 
  11   7   6       45.54       40.73      9.84 o 
   0   8   6      107.75      113.39     11.52 o 
   1   8   6        1.27        2.64      4.17 o 
   2   8   6        1.43       -0.40      2.72 o 
   3   8   6       12.01        8.94      3.54 o 
   4   8   6       26.90       26.02      5.74 o 
   5   8   6       70.37       73.89      7.43 o 
   6   8   6       39.39       27.47      8.00 o 
   7   8   6       74.88       85.24     11.60 o 
   8   8   6        7.39       17.66      8.68 o 
   9   8   6        3.60        1.08      4.47 o 
  10   8   6        4.43        2.37      4.42 o 
   0   9   6      178.63      203.39     16.55 o 
   1   9   6       17.78       19.91      5.33 o 
   2   9   6        9.22       14.17      4.79 o 
   3   9   6       12.67       12.14      3.84 o 
   4   9   6       11.50        7.82      4.50 o 
   5   9   6        5.43        4.08      4.34 o 
   6   9   6        2.47       -0.61      4.02 o 
   7   9   6       14.14       25.89      5.98 o 
   8   9   6        9.43        4.69      6.34 o 
   0  10   6       22.13       15.05      8.36 o 
   1  10   6       11.91       12.33      5.31 o 
   2  10   6        3.45       -2.09      4.54 o 
   3  10   6       21.89       42.65     10.27 o 
   4  10   6       25.40       42.29     10.44 o 
   5  10   6        8.66       10.30      7.80 o 
   6  10   6       25.07       25.06      6.40 o 
   2   0   7     1557.33     1557.64     40.45 o 
   4   0   7       14.69       12.82      2.04 o 
   6   0   7      177.95      193.38     12.28 o 
   8   0   7      354.88      319.65     17.75 o 
  10   0   7       26.86       18.63      6.56 o 
  12   0   7      164.94      192.21     15.31 o 
  14   0   7      128.46      157.78     14.90 o 
   1   1   7      503.35      550.78     10.43 o 
   2   1   7        0.88       -0.79      1.19 o 
   3   1   7       20.45       16.97      2.10 o 
   4   1   7       19.35       26.63      2.40 o 
   5   1   7      274.25      254.65      6.98 o 
   6   1   7       65.56       60.64     10.47 o 
   7   1   7        3.75        5.03      4.57 o 
   8   1   7        1.36        3.24      3.14 o 
   9   1   7      419.05      405.81     18.78 o 
  10   1   7       80.63       80.29      6.90 o 
  11   1   7       42.78       43.41      5.93 o 
  12   1   7        8.02        7.62      4.07 o 
  13   1   7       19.82       15.18      5.06 o 
  14   1   7       10.58       14.14      5.29 o 
  15   1   7        0.70       -0.71      4.55 o 
   1   2   7      340.98      322.40      7.18 o 
   2   2   7      398.64      385.01      9.54 o 
   3   2   7      919.25      939.58     16.29 o 
   4   2   7       56.13       48.75      3.67 o 
   5   2   7       14.66        8.94      2.09 o 
   6   2   7      617.03      603.31     20.58 o 
   7   2   7      195.96      185.30      5.87 o 
   8   2   7       87.91       79.56      9.97 o 
   9   2   7       42.97       41.90      5.37 o 
  10   2   7       52.89       53.13      6.12 o 
  11   2   7       11.62       11.15      4.96 o 
  12   2   7       61.85       75.14     21.34 o 
  13   2   7       83.32       92.91      8.29 o 
  14   2   7       49.48       55.06      7.46 o 
   1   3   7      303.41      272.75      6.74 o 
   2   3   7      124.82      115.12      4.17 o 
   3   3   7      170.00      167.32      5.03 o 
   4   3   7      108.92      114.77      4.52 o 
   5   3   7      502.91      453.52     16.81 o 
   6   3   7       22.23       16.97      2.74 o 
   7   3   7      118.93      105.56      7.28 o 
   8   3   7       32.35       30.10      4.89 o 
   9   3   7      330.58      295.63     12.69 o 
  10   3   7      100.77      105.54      8.13 o 
  11   3   7        0.69        3.75      3.81 o 
  12   3   7       18.49       19.39      5.08 o 
  13   3   7       38.97       49.20      6.86 o 
  14   3   7       16.26       18.36      5.53 o 
   1   4   7      204.48      203.10      5.88 o 
   2   4   7      202.13      210.97      5.97 o 
   3   4   7       36.22       34.84      2.66 o 
   4   4   7       93.52       90.80      3.91 o 
   5   4   7      441.49      462.43      9.55 o 
   6   4   7      493.36      481.77     35.82 o 
   7   4   7       39.94       34.38      5.17 o 
   8   4   7       27.26       24.69      4.90 o 
   9   4   7      173.19      153.72     10.46 o 
  10   4   7       80.30       78.27      7.32 o 
  11   4   7        2.67       -1.58      5.04 o 
  12   4   7       19.62       21.70      5.33 o 
  13   4   7       13.87       14.79      5.03 o 
  14   4   7       17.89       10.98      7.42 o 
   1   5   7      117.02      116.38      6.73 o 
   2   5   7      138.73      138.31      5.20 o 
   3   5   7      368.37      351.71     10.40 o 
   4   5   7      308.36      308.19      9.96 o 
   5   5   7      654.01      648.95     22.71 o 
   6   5   7       48.02       54.13      5.86 o 
   7   5   7       74.51       70.93      6.74 o 
   8   5   7       98.14       78.29      8.36 o 
   9   5   7       54.14       55.78      7.99 o 
  10   5   7       14.52       14.37      6.42 o 
  11   5   7       17.26       19.30      5.14 o 
  12   5   7        0.71       -1.27      3.79 o 
  13   5   7       31.85       32.57      6.40 o 
   1   6   7       26.32       30.22      3.12 o 
   2   6   7      149.45      145.71      5.65 o 
   3   6   7       46.40       52.56      4.47 o 
   4   6   7       43.63       45.94      4.36 o 
   5   6   7      334.34      323.71     13.54 o 
   6   6   7       53.56       58.50     12.98 o 
   7   6   7       64.16       77.33      7.22 o 
   8   6   7       60.13       58.37      6.76 o 
   9   6   7        8.39        8.04      4.48 o 
  10   6   7       27.33       25.19      5.58 o 
  11   6   7        7.59        5.12      4.63 o 
  12   6   7       20.93       20.84      9.69 o 
   1   7   7       80.05       73.01      5.33 o 
   2   7   7        6.20        7.06      2.96 o 
   3   7   7       89.51       96.76      6.06 o 
   4   7   7       40.10       36.12      4.58 o 
   5   7   7       34.62       32.95      5.45 o 
   6   7   7       64.72       63.32      6.80 o 
   7   7   7       11.85        1.57      3.83 o 
   8   7   7        5.95        1.36      4.38 o 
   9   7   7       27.69       27.65      5.85 o 
  10   7   7        6.26        6.53      4.76 o 
  11   7   7        6.01       -1.86      4.39 o 
   1   8   7      100.09      109.56      8.16 o 
   2   8   7       20.04       19.91      4.05 o 
   3   8   7        1.15        0.26      3.36 o 
   4   8   7       14.48       10.68      4.46 o 
   5   8   7       11.54       14.13      4.83 o 
   6   8   7        6.14        2.84      4.00 o 
   7   8   7       16.01       13.06     10.35 o 
   8   8   7       13.90       18.01      5.61 o 
   9   8   7       21.02       30.91      6.27 o 
   1   9   7        1.56       -2.35      3.85 o 
   2   9   7       13.18       24.00      5.84 o 
   3   9   7       26.10       16.34      7.89 o 
   4   9   7        0.28       -3.20      5.88 o 
   5   9   7       18.90       18.66      5.64 o 
   6   9   7       28.68       32.77     11.74 o 
   7   9   7        0.89        0.60      4.53 o 
   8   9   7       12.97       10.23      5.59 o 
   1  10   7        5.92       13.01      5.44 o 
   2  10   7       11.28       22.36      8.79 o 
   3  10   7        3.07        2.87      6.82 o 
   4  10   7        0.74        2.05      7.20 o 
   5  10   7       14.60       10.48      8.10 o 
   0   0   8      837.61      856.70     29.95 o 
   2   0   8     1037.39     1025.24     24.79 o 
   4   0   8       74.64       87.55      4.56 o 
   6   0   8      262.17      224.84     14.32 o 
   8   0   8      201.95      198.67     14.21 o 
  10   0   8      318.77      279.20     17.90 o 
  12   0   8       40.17       29.89      8.51 o 
  14   0   8        3.20       -0.88      5.96 o 
   0   1   8     1164.25     1111.77     27.05 o 
   1   1   8      465.81      447.22      9.28 o 
   2   1   8      270.86      285.84      8.60 o 
   3   1   8      191.40      197.14      6.93 o 
   4   1   8       11.39        8.71      1.56 o 
   5   1   8      201.98      186.98     10.55 o 
   6   1   8       47.50       47.50      5.16 o 
   7   1   8      263.16      265.80     11.34 o 
   8   1   8      147.75      150.97      9.46 o 
   9   1   8       53.78       39.95      5.71 o 
  10   1   8       46.54       48.90      6.16 o 
  11   1   8      165.01      196.93     10.84 o 
  12   1   8       16.36        7.55      5.63 o 
  13   1   8       43.75       54.30      9.61 o 
  14   1   8        9.64       15.50      5.51 o 
   0   2   8      418.64      403.59     15.23 o 
   1   2   8      233.72      234.98      6.17 o 
   2   2   8      139.40      143.16      4.68 o 
   3   2   8      185.87      190.43      5.37 o 
   4   2   8      635.22      612.05     13.38 o 
   5   2   8       69.26       65.51      4.04 o 
   6   2   8      130.70      132.18      6.64 o 
   7   2   8      104.58       93.94      7.01 o 
   8   2   8       41.29       38.59      5.38 o 
   9   2   8      142.54      133.35     18.14 o 
  10   2   8       61.46       61.22      6.68 o 
  11   2   8       74.06       72.18      7.32 o 
  12   2   8       45.16       57.08     10.86 o 
  13   2   8       27.39       42.22     11.78 o 
  14   2   8       13.13       20.74      6.08 o 
   0   3   8      510.78      523.60     15.31 o 
   1   3   8      388.11      363.60      8.32 o 
   2   3   8      186.74      194.29      5.64 o 
   3   3   8      460.88      450.85      9.65 o 
   4   3   8      299.43      298.35      7.61 o 
   5   3   8      110.19      102.55      6.91 o 
   6   3   8       60.86       61.11      5.90 o 
   7   3   8      377.68      354.25     13.95 o 
   8   3   8      170.31      177.07      9.76 o 
   9   3   8      180.90      186.52     13.31 o 
  10   3   8       20.61       19.81      5.25 o 
  11   3   8       90.12      105.71      8.62 o 
  12   3   8       40.41       50.35      6.92 o 
  13   3   8        3.06        5.30      4.76 o 
   0   4   8      698.76      686.30     19.14 o 
   1   4   8       36.95       34.74      2.91 o 
   2   4   8      158.70      150.92      5.27 o 
   3   4   8       71.70       61.84      3.51 o 
   4   4   8      752.02      729.20     16.92 o 
   5   4   8      231.01      215.56      7.92 o 
   6   4   8       53.95       59.17      9.12 o 
   7   4   8        8.70        4.14      3.97 o 
   8   4   8      168.26      164.73     20.36 o 
   9   4   8       36.81       37.58      6.04 o 
  10   4   8       28.06       31.36      5.73 o 
  11   4   8        7.51        8.59     14.88 o 
  12   4   8        7.22        7.26      4.59 o 
  13   4   8        7.13        6.71     10.89 o 
   0   5   8       72.83       66.38      6.90 o 
   1   5   8      107.38      112.47      4.88 o 
   2   5   8       37.34       41.78      3.32 o 
   3   5   8       71.55       66.13      6.90 o 
   4   5   8      140.88      145.17      6.85 o 
   5   5   8       53.39       50.61      5.93 o 
   6   5   8      148.35      145.94     11.84 o 
   7   5   8       35.44       29.01      8.97 o 
   8   5   8       73.23       63.48      7.01 o 
   9   5   8       55.31       58.75      6.99 o 
  10   5   8       14.05       10.59      4.70 o 
  11   5   8       40.86       39.62      6.69 o 
  12   5   8       10.94        6.70      5.10 o 
   0   6   8      200.04      187.82      9.33 o 
   1   6   8       11.81        6.22      2.81 o 
   2   6   8       36.30       42.34      4.35 o 
   3   6   8        4.75        0.14      2.58 o 
   4   6   8      112.24      103.96      7.73 o 
   5   6   8       28.05       34.44      5.56 o 
   6   6   8       55.57       48.19      6.35 o 
   7   6   8        6.47        2.30      3.84 o 
   8   6   8       49.77       57.58      7.00 o 
   9   6   8        6.04        2.23      4.44 o 
  10   6   8        8.42        4.60      4.33 o 
  11   6   8        9.32       13.41      5.45 o 
   0   7   8      128.02      144.74     12.92 o 
   1   7   8       53.56       41.77      5.70 o 
   2   7   8        5.08        3.42      7.23 o 
   3   7   8       17.15       10.31      3.41 o 
   4   7   8       16.02       10.15     12.80 o 
   5   7   8       63.02       51.00      6.57 o 
   6   7   8       95.76       98.54      8.52 o 
   7   7   8       26.98       28.25      5.86 o 
   8   7   8       16.08       13.63      7.00 o 
   9   7   8        2.50        1.80      4.43 o 
  10   7   8        2.10        3.96      4.67 o 
   0   8   8       13.68       18.16      6.98 o 
   1   8   8        1.82        4.48      4.14 o 
   2   8   8        0.81       -3.66      3.66 o 
   3   8   8       29.09       31.09      8.57 o 
   4   8   8       12.45        8.32      4.61 o 
   5   8   8        5.00        3.26      4.27 o 
   6   8   8        4.66        5.21      7.89 o 
   7   8   8       19.10        5.86      5.07 o 
   8   8   8        2.44        1.28      4.70 o 
   9   8   8        8.53       12.64      5.42 o 
   0   9   8       13.36        7.33      6.93 o 
   1   9   8        4.99        8.26      5.25 o 
   2   9   8        6.79       -2.45      6.32 o 
   3   9   8        6.22        7.88      7.13 o 
   4   9   8       13.13        7.19      7.42 o 
   5   9   8        8.98       18.79      8.89 o 
   6   9   8       15.12        9.61      8.18 o 
   7   9   8        6.60       -2.10      9.86 o 
   1  10   8       15.76       16.78      8.86 o 
   2  10   8        1.16       -3.32      6.22 o 
   3  10   8        6.02        4.65      8.14 o 
   2   0   9      787.47      797.96     31.92 o 
   4   0   9       23.93       21.93      2.97 o 
   6   0   9      172.12      178.88     12.97 o 
   8   0   9      453.77      417.76     22.48 o 
  10   0   9       52.86       58.67      9.75 o 
  12   0   9       52.15       69.92     11.07 o 
  14   0   9       12.46       14.49      7.73 o 
   1   1   9       81.28       79.97      3.66 o 
   2   1   9       81.81       78.94      3.58 o 
   3   1   9      146.69      141.81      4.86 o 
   4   1   9      175.47      173.97      5.07 o 
   5   1   9      207.85      193.79      8.17 o 
   6   1   9       46.85       40.51      5.13 o 
   7   1   9       60.42       60.91     11.68 o 
   8   1   9       28.55       34.10     11.57 o 
   9   1   9      126.10      109.38      8.39 o 
  10   1   9       17.50       12.06      4.67 o 
  11   1   9        9.30       10.21      8.38 o 
  12   1   9       19.84       26.37      8.85 o 
  13   1   9       67.92       68.88      8.17 o 
   1   2   9       68.26       69.57      3.51 o 
   2   2   9      244.67      233.40      6.44 o 
   3   2   9      483.32      503.62     10.51 o 
   4   2   9      183.35      182.21      5.37 o 
   5   2   9       67.29       63.61      5.90 o 
   6   2   9      273.13      289.86     12.14 o 
   7   2   9       27.82       28.69      5.05 o 
   8   2   9      107.82      121.75      8.50 o 
   9   2   9      147.32      146.69      9.60 o 
  10   2   9      104.60      106.39      8.84 o 
  11   2   9        1.49        5.63      4.31 o 
  12   2   9       46.97       57.82      7.36 o 
  13   2   9       28.19       23.63      6.03 o 
   1   3   9      391.56      387.43      9.02 o 
   2   3   9       95.94      106.30      4.39 o 
   3   3   9      272.61      268.57      7.10 o 
   4   3   9       46.91       50.47      4.08 o 
   5   3   9      187.56      186.99      9.47 o 
   6   3   9       43.28       47.36     10.26 o 
   7   3   9      124.94      110.12      8.25 o 
   8   3   9       35.36       34.63      8.73 o 
   9   3   9       80.55       78.43      7.60 o 
  10   3   9       32.51       28.76      5.84 o 
  11   3   9        5.48       12.66      4.82 o 
  12   3   9       13.14       15.12     11.45 o 
  13   3   9        1.22        3.31      4.57 o 
   1   4   9      431.97      434.49      9.84 o 
   2   4   9       48.49       47.17      5.31 o 
   3   4   9       47.60       55.25      5.13 o 
   4   4   9       88.75       97.28      5.43 o 
   5   4   9       21.03       16.43      4.37 o 
   6   4   9      227.07      197.94     10.58 o 
   7   4   9       38.59       51.69      6.51 o 
   8   4   9       22.60       21.18      8.17 o 
   9   4   9       91.37       86.58     10.69 o 
  10   4   9       61.59       69.59      7.74 o 
  11   4   9        7.12        5.32      4.76 o 
  12   4   9       11.38       14.37      5.64 o 
   1   5   9       60.18       49.31      4.55 o 
   2   5   9       67.84       73.64      5.07 o 
   3   5   9      102.21      105.18      5.93 o 
   4   5   9       70.13       83.35      7.01 o 
   5   5   9      205.69      197.41     22.22 o 
   6   5   9        7.17        0.59      3.66 o 
   7   5   9       27.91       28.61      5.55 o 
   8   5   9        1.57        3.27      5.88 o 
   9   5   9       23.06       26.07      5.81 o 
  10   5   9       71.96       83.09      8.49 o 
  11   5   9        5.93        9.17      4.94 o 
  12   5   9        2.36        8.93      5.09 o 
   1   6   9       18.60       13.76      3.52 o 
   2   6   9       29.52       25.65      3.92 o 
   3   6   9       66.89       56.95      6.40 o 
   4   6   9       73.38       71.23     11.19 o 
   5   6   9      183.73      173.27     10.56 o 
   6   6   9       40.62       41.67      6.40 o 
   7   6   9       16.01       13.92      4.93 o 
   8   6   9        1.59        1.60      4.17 o 
   9   6   9        6.66        4.45      4.51 o 
  10   6   9        0.76       -2.88      4.47 o 
  11   6   9        0.33        3.17      4.88 o 
   1   7   9       33.70       23.77      5.19 o 
   2   7   9        2.85        3.23      3.68 o 
   3   7   9        6.28        4.11      3.94 o 
   4   7   9       15.25       13.96      4.99 o 
   5   7   9       37.50       40.46      6.27 o 
   6   7   9       25.16       36.99      9.91 o 
   7   7   9        2.02        2.10      4.57 o 
   8   7   9        2.78        2.90      5.36 o 
   9   7   9       40.42       36.47      7.11 o 
   1   8   9        3.75        0.75      5.34 o 
   2   8   9        0.26       -1.65      5.52 o 
   3   8   9       15.26       17.66      7.78 o 
   4   8   9       14.86       26.73      9.15 o 
   5   8   9       59.35       69.10     11.19 o 
   6   8   9        1.75       -2.69      4.46 o 
   7   8   9        6.01        3.67      4.91 o 
   8   8   9        3.32        2.83      4.80 o 
   1   9   9        5.58        3.68      7.13 o 
   2   9   9       33.75       25.14      8.77 o 
   3   9   9       13.34        9.70      7.73 o 
   4   9   9        6.35        7.20      7.27 o 
   5   9   9        6.85       22.39      9.47 o 
   0   0  10      786.45      777.97     29.35 o 
   2   0  10       67.00       69.06      5.16 o 
   4   0  10      237.51      218.39     14.24 o 
   6   0  10        2.06        4.17      4.70 o 
   8   0  10       18.04       15.21      6.56 o 
  10   0  10      178.77      212.09     16.58 o 
  12   0  10       47.90       53.75     10.93 o 
   0   1  10       92.83       80.52      5.45 o 
   1   1  10      212.91      208.51      6.11 o 
   2   1  10      260.69      263.05      7.00 o 
   3   1  10      431.85      419.40     11.30 o 
   4   1  10       71.21       72.80      6.26 o 
   5   1  10       24.79       30.66      7.30 o 
   6   1  10       31.28       29.91      5.02 o 
   7   1  10       73.31       81.86      7.18 o 
   8   1  10       72.24       80.25      7.36 o 
   9   1  10       84.83       81.91      7.80 o 
  10   1  10       36.86       39.01      6.35 o 
  11   1  10      141.17      150.37     17.42 o 
  12   1  10        7.70       12.38      5.44 o 
  13   1  10        0.67        4.71      4.89 o 
   0   2  10      416.72      419.91     13.54 o 
   1   2  10      187.74      189.30      5.96 o 
   2   2  10      117.37      109.06      4.59 o 
   3   2  10      176.82      161.62      6.70 o 
   4   2  10      326.75      326.24     12.79 o 
   5   2  10       75.41       74.68      6.59 o 
   6   2  10       56.17       54.06     13.71 o 
   7   2  10       37.96       37.85      5.86 o 
   8   2  10       45.92       37.52      6.08 o 
   9   2  10        2.40       -0.51      5.82 o 
  10   2  10        7.33        9.12      4.78 o 
  11   2  10       18.23       22.59      6.49 o 
  12   2  10       10.06       17.42      5.85 o 
  13   2  10        9.37       11.68      8.20 o 
   0   3  10      116.59      114.37      9.91 o 
   1   3  10       21.78       32.13      3.00 o 
   2   3  10       66.53       62.14      4.46 o 
   3   3  10      186.03      199.48      8.89 o 
   4   3  10       39.60       44.27      6.06 o 
   5   3  10      179.76      171.67      9.50 o 
   6   3  10       33.39       37.15      5.67 o 
   7   3  10      151.11      163.43      9.79 o 
   8   3  10       37.77       43.05     10.66 o 
   9   3  10        0.29       -0.22      3.93 o 
  10   3  10       29.12       26.77      6.87 o 
  11   3  10       51.39       68.72      8.11 o 
  12   3  10       17.04       23.48     10.91 o 
   0   4  10      368.60      352.39     12.91 o 
   1   4  10       20.08       16.12      3.07 o 
   2   4  10       59.52       59.96      8.29 o 
   3   4  10       63.32       66.82      6.27 o 
   4   4  10       78.41       91.60      9.95 o 
   5   4  10        1.86       -2.12      3.52 o 
   6   4  10        7.98        1.46      3.90 o 
   7   4  10      110.23      124.11      9.09 o 
   8   4  10      119.05      129.67      9.51 o 
   9   4  10        5.59       -0.24      7.79 o 
  10   4  10        7.47        9.82      5.09 o 
  11   4  10        9.42       13.04      5.70 o 
  12   4  10        3.78        7.30      5.07 o 
   0   5  10      151.34      142.54     11.91 o 
   1   5  10        5.04        0.73      2.94 o 
   2   5  10       22.86       17.21      3.62 o 
   3   5  10       34.13       41.81      5.65 o 
   4   5  10      118.91      129.03      8.78 o 
   5   5  10        9.72       15.99      4.87 o 
   6   5  10        6.91        6.62      4.22 o 
   7   5  10       46.14       44.85      6.62 o 
   8   5  10       25.32       29.91      6.34 o 
   9   5  10        7.77        6.44      7.65 o 
  10   5  10       21.83       19.06      5.89 o 
  11   5  10        9.79        5.12      5.06 o 
   0   6  10       81.73       73.33      9.59 o 
   1   6  10        4.04        2.86      3.55 o 
   2   6  10       50.07       37.96      8.36 o 
   3   6  10       29.94       32.61      5.59 o 
   4   6  10       14.93       13.05      4.67 o 
   5   6  10        2.19       -4.05      4.25 o 
   6   6  10        2.29        3.17      4.86 o 
   7   6  10       34.02       43.43      6.88 o 
   8   6  10       22.46       25.18      6.07 o 
   9   6  10       45.10       50.95      7.61 o 
  10   6  10       19.94       13.81      5.69 o 
   0   7  10       38.31       45.00      8.89 o 
   1   7  10       10.63        5.59      6.42 o 
   2   7  10        5.05        2.50      6.14 o 
   3   7  10        1.56        4.00      6.05 o 
   4   7  10       72.74       70.00     10.94 o 
   5   7  10        0.50       -4.51      4.51 o 
   6   7  10       66.06       77.41      8.39 o 
   7   7  10        5.24        7.50      5.93 o 
   8   7  10        6.42        6.55      5.08 o 
   1   8  10       18.42       19.22      8.11 o 
   2   8  10        9.90       13.57      7.55 o 
   3   8  10        1.59        6.20      6.78 o 
   4   8  10       23.67       36.37      9.78 o 
   5   8  10        6.93        5.97      7.89 o 
   6   8  10       16.55       14.46      8.30 o 
   7   8  10       21.29       14.39      8.71 o 
   2   9  10        6.18       15.05      9.18 o 
   3   9  10        1.05        7.32      7.92 o 
   2   0  11      209.60      206.76      9.18 o 
   4   0  11        9.94       -3.02      4.10 o 
   6   0  11       76.39       66.27      9.41 o 
   8   0  11       59.03       53.80      9.68 o 
  10   0  11      137.95      172.67     15.99 o 
  12   0  11       12.92       14.64      8.42 o 
   1   1  11      122.87      120.74      4.89 o 
   2   1  11      189.35      196.06      7.43 o 
   3   1  11      600.01      594.88     18.59 o 
   4   1  11        0.09       -0.34      3.13 o 
   5   1  11       58.44       62.06      6.36 o 
   6   1  11        1.66       -2.92      3.07 o 
   7   1  11       16.69       21.92      5.20 o 
   8   1  11       36.11       37.17      6.16 o 
   9   1  11       52.47       55.85      7.27 o 
  10   1  11        4.68       -1.34      4.28 o 
  11   1  11       29.19       29.03      6.41 o 
  12   1  11        4.32        6.14      5.19 o 
   1   2  11       84.23       88.54      4.29 o 
   2   2  11      167.36      160.64      8.96 o 
   3   2  11       35.12       44.48     12.21 o 
   4   2  11        5.76        8.03      4.29 o 
   5   2  11       37.91       44.44      5.87 o 
   6   2  11       59.95       47.30      6.08 o 
   7   2  11       22.11       20.80      5.39 o 
   8   2  11       10.77        5.74      8.35 o 
   9   2  11       10.34        3.63      5.49 o 
  10   2  11      111.47      115.77      9.75 o 
  11   2  11       10.34       14.61      6.00 o 
  12   2  11        6.08        8.49      6.89 o 
   1   3  11      195.46      195.44     10.12 o 
   2   3  11      137.72      130.20      9.25 o 
   3   3  11       61.25       74.64      6.49 o 
   4   3  11        5.95        9.87      3.98 o 
   5   3  11       81.09       88.86      7.70 o 
   6   3  11       31.86       42.72      6.24 o 
   7   3  11       61.52       53.09      6.85 o 
   8   3  11       29.74       26.06      5.89 o 
   9   3  11       48.15       63.31      7.88 o 
  10   3  11       14.90       24.46      6.35 o 
  11   3  11        1.02       -3.56      4.38 o 
   1   4  11      110.56      123.22      6.35 o 
   2   4  11       86.37      111.08      7.77 o 
   3   4  11       47.13       54.69      6.11 o 
   4   4  11        1.03        0.61      3.69 o 
   5   4  11        2.98        1.03      4.02 o 
   6   4  11       59.59       56.47      7.70 o 
   7   4  11        6.03        3.75      4.47 o 
   8   4  11        3.97        5.51      4.61 o 
   9   4  11       31.85       33.18     13.10 o 
  10   4  11       42.17       53.94      7.84 o 
  11   4  11       17.09        9.89      5.43 o 
   1   5  11       26.50       29.84      5.37 o 
   2   5  11        3.16        6.10      5.82 o 
   3   5  11       37.60       37.02      5.93 o 
   4   5  11       33.28       44.94      6.42 o 
   5   5  11       40.29       38.02      6.21 o 
   6   5  11       65.61       74.29     18.55 o 
   7   5  11       13.96       26.50      6.00 o 
   8   5  11       20.25       25.15      6.84 o 
   9   5  11       20.20       19.81      6.74 o 
  10   5  11       14.14       14.79     10.64 o 
   1   6  11       34.34       42.60      8.48 o 
   2   6  11        4.53        7.42      6.10 o 
   3   6  11       19.25       21.21      7.48 o 
   4   6  11        0.15       -3.17      5.78 o 
   5   6  11       39.54       53.22      7.25 o 
   6   6  11       24.62       26.90      7.35 o 
   7   6  11       15.94       23.53     13.83 o 
   8   6  11       11.18       17.88     11.65 o 
   9   6  11       13.21       15.81      6.26 o 
   1   7  11       16.98        9.62      6.77 o 
   2   7  11       16.73       27.59      8.73 o 
   3   7  11       23.87       18.03      7.84 o 
   4   7  11        9.67       16.14      7.80 o 
   5   7  11       23.05       28.31      9.02 o 
   6   7  11       18.92       19.12      8.93 o 
   7   7  11        1.23       11.39      7.91 o 
   2   8  11        2.52        5.75      7.52 o 
   3   8  11       11.74        8.80      7.63 o 
   4   8  11        0.17       10.71      7.70 o 
   5   8  11       29.17       31.01      9.74 o 
   0   0  12      975.81     1031.63     37.28 o 
   2   0  12      208.20      204.05     14.01 o 
   4   0  12       37.52       40.81      7.84 o 
   6   0  12        3.43        5.98      5.41 o 
   8   0  12       27.41       22.53      8.20 o 
  10   0  12       48.81       68.35     11.87 o 
   0   1  12       25.85       21.90      6.16 o 
   1   1  12       68.69       65.56      5.99 o 
   2   1  12       27.25       23.39      6.22 o 
   3   1  12       69.00       72.62      7.98 o 
   4   1  12       26.94       21.74      4.80 o 
   5   1  12       28.02       29.65      7.29 o 
   6   1  12        7.87        6.06      7.20 o 
   7   1  12       79.91      100.87      8.51 o 
   8   1  12        6.31        7.18      4.44 o 
   9   1  12        4.46        8.66      5.05 o 
  10   1  12        5.69       13.18      5.43 o 
  11   1  12       94.11      109.65     10.51 o 
   0   2  12       86.68       99.17      9.87 o 
   1   2  12       21.19       19.76      5.24 o 
   2   2  12       18.65       26.64      4.83 o 
   3   2  12        8.34        4.02      9.16 o 
   4   2  12      105.13      125.99     11.01 o 
   5   2  12        0.42       -0.31      3.57 o 
   6   2  12       62.99       63.09      7.10 o 
   7   2  12        4.00        1.10      4.18 o 
   8   2  12       44.88       58.09     12.28 o 
   9   2  12        9.39       -4.10      4.10 o 
  10   2  12       16.30       13.40      5.66 o 
  11   2  12       14.93       11.25      5.79 o 
   0   3  12       45.44       44.56      7.79 o 
   1   3  12       42.49       44.45      7.70 o 
   2   3  12       31.33       31.47      5.13 o 
   3   3  12       45.21       61.29      8.77 o 
   4   3  12       94.34       95.61      8.03 o 
   5   3  12       56.58       65.08      7.10 o 
   6   3  12        1.76       -1.43      6.50 o 
   7   3  12       12.36       12.57      7.64 o 
   8   3  12        3.62        4.15      4.62 o 
   9   3  12       22.07       21.70      6.25 o 
  10   3  12        0.41        1.58      8.59 o 
   0   4  12       11.08        7.36      5.19 o 
   1   4  12       16.16       11.74      5.66 o 
   2   4  12       13.63       10.70      5.78 o 
   3   4  12       38.43       28.35      7.84 o 
   4   4  12       32.52       31.63      6.32 o 
   5   4  12        2.14        5.23      5.18 o 
   6   4  12       16.24        4.93      6.07 o 
   7   4  12       45.15       38.79      7.20 o 
   8   4  12       69.32       82.25      8.77 o 
   9   4  12       11.49       14.17      6.13 o 
  10   4  12        5.55        7.54      5.45 o 
   1   5  12        3.87       12.19      6.66 o 
   2   5  12       42.61       42.00      8.61 o 
   3   5  12       26.20       31.51      8.30 o 
   4   5  12       12.82       19.95      8.19 o 
   5   5  12       22.87       29.21      8.48 o 
   6   5  12        0.59        2.38      4.95 o 
   7   5  12        5.00        4.23      5.03 o 
   8   5  12        3.12        2.34      5.20 o 
   9   5  12        4.42        5.62      5.50 o 
   2   6  12        9.19        4.87      6.47 o 
   3   6  12       15.45       13.12      7.32 o 
   4   6  12        4.77        3.79      6.70 o 
   5   6  12        2.84       -3.36      5.88 o 
   6   6  12        0.49        0.49      6.74 o 
   7   6  12       48.08       57.27     12.09 o 
   8   6  12       17.56       15.38      6.44 o 
   3   7  12        4.80       -3.40      6.57 o 
   4   7  12       39.69       61.07     11.56 o 
   5   7  12        1.48        4.00      7.20 o 
   6   7  12        7.48        2.59      7.66 o 
   2   0  13       58.64       71.41      9.19 o 
   4   0  13       15.27       17.10      6.57 o 
   6   0  13       56.65       61.08     10.33 o 
   8   0  13       14.78        7.69      7.73 o 
  10   0  13      100.21      109.61     14.56 o 
   2   1  13       12.41       15.40      6.00 o 
   3   1  13       62.30       64.62      7.46 o 
   4   1  13       23.02       15.83      5.07 o 
   5   1  13       55.66       51.32      6.72 o 
   6   1  13        7.26       19.82      5.38 o 
   7   1  13        8.80        9.98      4.89 o 
   8   1  13        0.63        0.33      4.51 o 
   9   1  13       24.78       36.13      7.04 o 
  10   1  13        7.08       10.94      5.77 o 
   2   2  13       32.63       27.98      7.20 o 
   3   2  13       36.73       28.24      5.52 o 
   4   2  13        2.19        9.55      4.29 o 
   5   2  13       12.28        5.59      4.17 o 
   6   2  13       42.16       30.93      6.34 o 
   7   2  13       10.74        3.42      4.75 o 
   8   2  13        4.47        2.46      4.65 o 
   9   2  13        3.45        0.10      8.31 o 
  10   2  13       34.57       32.86      7.36 o 
   2   3  13       20.61       23.79      7.23 o 
   3   3  13        0.50       -0.08      5.02 o 
   4   3  13       14.94       10.09      6.56 o 
   5   3  13       55.36       58.86     11.65 o 
   6   3  13        3.37        4.12      4.77 o 
   7   3  13       43.01       49.26     10.60 o 
   8   3  13        5.17       10.79      5.59 o 
   9   3  13       35.32       39.85      7.82 o 
   2   4  13       17.43       13.10      7.09 o 
   3   4  13       16.62       22.70      7.84 o 
   4   4  13        2.90       12.37      7.23 o 
   5   4  13        1.71        5.75      6.23 o 
   6   4  13        5.46        4.69      4.93 o 
   7   4  13        0.84       10.93      5.64 o 
   8   4  13        0.56       -5.42      6.98 o 
   9   4  13        0.59       10.12      6.04 o 
   3   5  13        4.46       12.97      7.46 o 
   4   5  13       14.43       19.27      8.59 o 
   5   5  13        8.05        9.06      7.43 o 
   6   5  13       31.71       42.38     10.36 o 
   7   5  13       16.40        3.77      7.56 o 
   4   6  13        6.14        6.09      7.52 o 
   5   6  13       12.66       16.99      8.11 o 
   6   6  13        2.79       12.47      8.30 o 
   6   0  14       15.24       26.30      8.98 o 
   8   0  14       21.60       18.16      8.71 o 
   4   1  14        0.72       -5.65      5.65 o 
   5   1  14       47.99       41.14      6.98 o 
   6   1  14       12.53       10.91      5.28 o 
   7   1  14       21.36       22.94      8.20 o 
   8   1  14        4.23        1.27      4.93 o 
   9   1  14        5.40        1.66      5.45 o 
   4   2  14       40.70       33.19      8.96 o 
   5   2  14        0.45        8.34      6.86 o 
   6   2  14       26.62       30.27      7.52 o 
   7   2  14       14.55       12.65     11.50 o 
   8   2  14       29.15       39.67     10.52 o 
   4   3  14        7.30       16.19      8.05 o 
   5   3  14        6.22        1.19      6.37 o 
   6   3  14       15.23       15.40      8.30 o 
   7   3  14        2.50        7.39      7.56 o 
   8   3  14        4.50        9.80      5.88 o 
   5   4  14        0.84        2.09      6.34 o 
   6   4  14        4.38       -3.76      6.29 o 
   7   4  14        9.61        8.29      7.69 o 
   5   5  14        1.91       -3.23      7.55 o 
   6   5  14        1.37       -3.26      6.36 o 
   7   1  15        5.50       13.79      8.83 o 
   7   2  15        8.48       18.84      8.78 o 
                                                 
